# Supplementary material for: On the Northward Expansion of Scallops (Pecten maximus) Along the Norwegian Coastline
Source: Ecol Evol. 2025 May 28;15(6):e71460. doi: 10.1002/ece3.71460 (PMC12119146; doi:10.1002/ece3.71460)
Supplement: Supplementary file 1 — Appendix S1 [file ECE3-15-e71460-s001.xlsx]

## Sheet: Tokt 2011-2015
Station no	Date	Track length	No of scallops observed in video	Scallop density
1	2011-05-24	243	0	0
2	2011-05-24	352	0	0
3	2011-05-24	1762	0	0
4	2011-05-24	530	0	0
5	2011-05-24	473	0	0
6	2011-05-24	587	0	0
7	2011-05-24	480	4	0.00833333
8	2011-05-24	659	1	0.00151745
9	2011-05-25	443	0	0
10	2011-05-25	455	0	0
11	2011-05-25	492	6	0.0121951
12	2011-05-25	363	7	0.0192837
13	2011-05-25	531	3	0.00564972
14	2011-05-25	421	27	0.064133
15	2011-05-25	484	19	0.0392562
16	2011-05-25	567	18	0.031746
17	2011-05-25	653	22	0.0336907
18	2011-05-25	475	3	0.00631579
19	2011-05-25	266	1	0.0037594
20	2011-05-26	362	72	0.198895
21	2011-05-26	197	2	0.0101523
22	2011-05-26	321	10	0.0311526
23	2011-05-26	481	19	0.039501
24	2011-05-26	337	22	0.0652819
25	2011-05-26	346	39	0.112717
26	2011-05-26	471	14	0.029724
27	2011-05-26	212	0	0
28	2011-05-26	208	2	0.00961538
29	2011-05-26	416	23	0.0552885
30	2011-05-26	211	0	0
31	2011-05-27	138	0	0
32	2011-05-27	247	0	0
33	2011-05-27	373	15	0.0402145
34	2011-05-27	358	3	0.00837989
35	2011-05-27	413	12	0.0290557
36	2011-05-27	196	4	0.0204082
37	2011-05-27	652	0	0
38	2011-05-27	215	0	0
39	2011-05-27	639	46	0.0719875
40	2011-05-27	603	11	0.0182421
41	2011-05-27	363	6	0.0165289
42	2011-05-27	360	8	0.0222222
43	2011-05-27	358	38	0.106145
44	2011-05-27	356	9	0.0252809
45	2011-05-27	403	0	0
46	2011-05-28	520	69	0.132692
47	2011-05-28	579	130	0.224525
48	2011-05-28	395	36	0.0911392
49	2011-05-28	167	16	0.0958084
50	2011-05-28	284	33	0.116197
51	2011-05-28	100	0	0
52	2011-05-28	452	3	0.00663717
53	2011-05-28	300	24	0.08
54	2011-05-28	256	119	0.464844
55	2011-05-28	291	1	0.00343643
56	2011-05-28	220	0	0
57	2011-05-28	284	3	0.0105634
58	2011-05-29	123	39	0.317073
59	2011-05-29	263	2	0.00760456
60	2011-05-29	264	31	0.117424
61	2011-05-29	612	66	0.107843
62	2011-05-29	139	8	0.057554
63	2011-05-29	380	0	0
64	2011-05-29	207	7	0.0338164
65	2011-05-29	280	3	0.0107143
66	2011-05-29	358	8	0.0223464
67	2011-05-29	280	34	0.121429
68	2011-05-29	397	23	0.0579345
69	2011-05-29	255	2	0.00784314
70	2011-05-29	691	2	0.00289436
71	2011-05-30	237	1	0.00421941
72	2011-05-30	231	3	0.012987
73	2011-05-30	214	0	0
74	2011-05-30	231	0	0
75	2011-05-30	336	9	0.0267857
76	2011-05-30	281	11	0.0391459
77	2011-05-30	181	0	0
78	2011-05-30	228	0	0
79	2011-05-30	470	15	0.0319149
80	2011-05-30	337	51	0.151335
81	2011-05-30	839	7	0.00834327
82	2011-05-30	250	1	0.004
83	2011-05-30	296	1	0.00337838
84	2011-05-30	433	0	0
85	2011-05-30	314	1	0.00318471
86	2011-05-31	368	0	0
87	2011-05-31	435	1	0.00229885
88	2011-05-31	178	0	0
89	2011-05-31	227	19	0.0837004
90	2011-05-31	373	42	0.112601
91	2011-05-31	372	15	0.0403226
92	2011-05-31	205	17	0.0829268
93	2011-05-31	283	55	0.194346
94	2011-05-31	289	13	0.0449827
95	2011-05-31	343	6	0.0174927
96	2011-05-31	272	28	0.102941
97	2012-05-08	495	0	0
98	2012-05-08	95	0	0
99	2012-05-08	786	0	0
100	2012-05-08	798	0	0
101	2012-05-08	311	0	0
102	2012-05-08	362	0	0
103	2012-05-09	417	0	0
104	2012-05-09	169	0	0
105	2012-05-09	347	0	0
106	2012-05-09	308	0	0
107	2012-05-09	362	0	0
108	2012-05-09	339	0	0
109	2012-05-09	443	0	0
110	2012-05-09	292	0	0
111	2012-05-09	201	0	0
112	2012-05-09	353	0	0
113	2012-05-09	365	0	0
114	2012-05-09	358	0	0
115	2012-05-09	484	0	0
116	2012-05-10	411	0	0
117	2012-05-10	356	0	0
118	2012-05-10	914	1	0.00109409
119	2012-05-10	383	0	0
120	2012-05-10	505	19	0.0376238
121	2012-05-10	652	17	0.0260736
122	2012-05-10	538	2	0.00371747
123	2012-05-10	748	4	0.00534759
124	2012-05-10	309	5	0.0161812
125	2012-05-11	248	0	0
126	2012-05-11	434	2	0.00460829
127	2012-05-11	372	0	0
128	2012-05-11	352	0	0
129	2012-05-11	389	16	0.0411311
130	2012-05-11	235	0	0
131	2012-05-11	320	22	0.06875
132	2012-05-11	426	10	0.0234742
133	2012-05-11	393	6	0.0152672
134	2012-05-11	697	1	0.00143472
135	2012-05-11	492	0	0
136	2012-05-11	528	4	0.00757576
137	2012-05-12	173	0	0
138	2012-05-12	459	2	0.0043573
139	2012-05-12	615	2	0.00325203
140	2012-05-12	353	0	0
141	2012-05-12	500	46	0.092
142	2012-05-12	389	3	0.00771208
143	2012-05-12	328	0	0
144	2012-05-12	437	0	0
145	2012-05-12	290	0	0
146	2012-05-12	495	0	0
147	2012-05-12	273	0	0
148	2012-05-12	522	0	0
149	2012-05-12	416	0	0
150	2012-05-12	726	0	0
151	2012-05-12	145	0	0
152	2012-05-13	267	0	0
153	2012-05-13	432	0	0
154	2012-05-13	545	0	0
155	2012-05-13	360	0	0
156	2012-05-13	638	0	0
157	2012-05-13	508	0	0
158	2012-05-13	537	0	0
159	2012-05-13	476	0	0
160	2012-05-13	571	1	0.00175131
161	2012-05-13	593	0	0
162	2012-05-14	294	0	0
163	2012-05-14	402	0	0
164	2012-05-14	339	0	0
165	2012-05-14	487	0	0
166	2012-05-14	642	0	0
167	2012-05-14	346	0	0
168	2012-05-14	405	0	0
169	2012-05-14	199	0	0
170	2012-05-14	492	0	0
171	2012-05-16	563	0	0
172	2012-05-16	587	0	0
173	2012-05-16	409	0	0
174	2012-05-16	646	0	0
175	2013-05-22	37	0	0
176	2013-05-22	87	0	0
177	2013-05-22	43	0	0
178	2013-05-22	97	0	0
179	2013-05-22	44	0	0
180	2013-05-22	44	0	0
181	2013-05-22	51	0	0
182	2013-05-22	51	0	0
183	2013-05-22	50	0	0
184	2013-05-22	45	0	0
185	2013-05-22	61	0	0
186	2013-05-22	125	0	0
187	2013-05-22	46	0	0
188	2013-05-22	266	0	0
189	2013-05-22	133	0	0
190	2013-05-22	45	0	0
191	2013-05-22	50	0	0
192	2013-05-22	40	0	0
193	2013-05-22	47	0	0
194	2013-05-22	55	0	0
195	2013-05-24	217	0	0
196	2013-05-24	239	0	0
197	2013-05-24	493	0	0
198	2013-05-24	525	0	0
199	2013-05-24	201	0	0
200	2013-05-24	179	0	0
201	2013-05-24	493	0	0
202	2013-05-24	492	0	0
203	2013-05-25	708	0	0
204	2013-05-25	1038	0	0
205	2013-05-25	548	0	0
206	2013-05-25	418	0	0
207	2013-05-25	420	0	0
208	2013-05-25	352	0	0
209	2013-05-25	701	0	0
210	2013-05-25	422	0	0
211	2013-05-25	568	0	0
212	2013-05-25	599	0	0
213	2013-05-26	342	0	0
214	2013-05-26	65	0	0
215	2013-05-26	80	0	0
216	2013-05-26	534	0	0
217	2013-05-26	504	0	0
218	2013-05-26	435	0	0
219	2013-05-26	445	0	0
220	2013-05-26	292	0	0
221	2013-05-26	352	0	0
222	2013-05-26	111	0	0
223	2013-05-26	189	0	0
224	2013-05-26	216	0	0
225	2013-05-26	155	0	0
226	2013-05-26	403	0	0
227	2013-05-27	270	0	0
228	2013-05-27	248	0	0
229	2013-05-27	324	0	0
230	2013-05-27	509	0	0
231	2013-05-27	93	0	0
232	2013-05-27	43	0	0
233	2013-05-27	366	0	0
234	2013-05-27	388	0	0
235	2013-05-27	214	0	0
236	2013-05-27	137	0	0
237	2013-05-28	281	0	0
238	2013-05-28	562	0	0
239	2013-05-28	579	0	0
240	2013-05-28	290	1	0.00344828
241	2013-05-28	201	6	0.0298507
242	2013-05-28	293	8	0.0273038
243	2013-05-28	144	0	0
244	2013-05-28	211	15	0.07109
245	2013-05-29	224	0	0
246	2013-05-29	305	0	0
247	2013-05-29	177	0	0
248	2013-05-29	375	0	0
249	2013-05-29	593	0	0
250	2013-05-29	230	0	0
251	2013-05-29	261	0	0
252	2013-05-29	233	3	0.0128755
253	2013-05-29	423	10	0.0236407
254	2013-05-29	248	0	0
255	2013-05-29	273	6	0.021978
256	2013-05-29	352	4	0.0113636
257	2013-05-30	358	0	0
258	2013-05-30	222	0	0
259	2013-05-30	173	0	0
260	2013-05-30	157	0	0
261	2013-05-30	258	0	0
262	2013-05-30	432	0	0
263	2014-05-06	170	0	0
264	2014-05-06	603	4	0.0066335
265	2014-05-06	442	9	0.020362
266	2014-05-06	883	39	0.0441676
267	2014-05-06	373	9	0.0241287
268	2014-05-06	461	26	0.0563991
269	2014-05-06	373	2	0.00536193
270	2014-05-06	574	2	0.00348432
271	2014-05-06	493	4	0.00811359
272	2014-05-06	237	0	0
273	2014-05-07	324	0	0
274	2014-05-07	449	0	0
275	2014-05-07	329	0	0
276	2014-05-07	448	0	0
277	2014-05-07	633	33	0.0521327
278	2014-05-07	365	0	0
279	2014-05-08	344	0	0
280	2014-05-08	323	74	0.229102
281	2014-05-08	342	393	1.14912
282	2014-05-08	241	158	0.655602
283	2014-05-08	545	485	0.889908
284	2014-05-08	241	29	0.120332
285	2014-05-08	277	68	0.245487
286	2014-05-08	324	27	0.0833333
287	2014-05-08	364	31	0.0851648
288	2014-05-08	524	564	1.07634
289	2015-05-05	584	0	0
290	2015-05-05	572	0	0
291	2015-05-05	724	6	0.00828729
292	2015-05-05	579	11	0.0189983
293	2015-05-05	841	58	0.0689655
294	2015-05-05	855	184	0.215205
295	2015-05-05	733	198	0.270123
296	2015-05-05	970	178	0.183505
297	2015-05-05	520	224	0.430769
298	2015-05-06	924	79	0.0854978
299	2015-05-06	469	22	0.0469083
300	2015-05-06	879	77	0.0875995
301	2015-05-06	464	81	0.174569
302	2015-05-06	849	147	0.173145
303	2015-05-06	1211	112	0.0924855
304	2015-05-06	773	1	0.00129366
305	2015-05-06	1183	0	0
306	2015-05-07	1326	113	0.0852187
307	2015-05-07	538	57	0.105948
308	2015-05-07	815	92	0.112883
309	2015-05-07	917	0	0
310	2015-05-07	317	39	0.123028
311	2015-05-07	1431	4	0.00279525
312	2015-05-07	1002	1	0.000998004
313	2015-05-07	379	23	0.060686
314	2015-05-07	807	57	0.070632
315	2015-05-08	665	181	0.27218
316	2015-05-08	425	164	0.385882
317	2015-05-08	639	76	0.118936
318	2015-05-08	435	20	0.045977
319	2015-05-08	381	138	0.362205
320	2015-05-08	483	258	0.534161
321	2015-05-08	489	56	0.114519
322	2015-05-08	479	28	0.0584551
323	2015-05-08	521	16	0.0307102
324	2015-05-08	743	190	0.25572
325	2015-05-09	443	0	0
326	2015-05-09	456	0	0
327	2015-05-09	418	0	0

## Sheet: Trekklengde_areal
Station no	Date	Track length	No of scallops observed in video	Scallop density
1	2011-05-24	243	0	0
2	2011-05-24	352	0	0
3	2011-05-24	1762	0	0
4	2011-05-24	530	0	0
5	2011-05-24	473	0	0
6	2011-05-24	587	0	0
7	2011-05-24	480	4	0.00833333
8	2011-05-24	659	1	0.00151745
9	2011-05-25	443	0	0
10	2011-05-25	455	0	0
11	2011-05-25	492	6	0.0121951
12	2011-05-25	363	7	0.0192837
13	2011-05-25	531	3	0.00564972
14	2011-05-25	421	27	0.064133
15	2011-05-25	484	19	0.0392562
16	2011-05-25	567	18	0.031746
17	2011-05-25	653	22	0.0336907
18	2011-05-25	475	3	0.00631579
19	2011-05-25	266	1	0.0037594
20	2011-05-26	362	72	0.198895
21	2011-05-26	197	2	0.0101523
22	2011-05-26	321	10	0.0311526
23	2011-05-26	481	19	0.039501
24	2011-05-26	337	22	0.0652819
25	2011-05-26	346	39	0.112717
26	2011-05-26	471	14	0.029724
27	2011-05-26	212	0	0
28	2011-05-26	208	2	0.00961538
29	2011-05-26	416	23	0.0552885
30	2011-05-26	211	0	0
31	2011-05-27	138	0	0
32	2011-05-27	247	0	0
33	2011-05-27	373	15	0.0402145
34	2011-05-27	358	3	0.00837989
35	2011-05-27	413	12	0.0290557
36	2011-05-27	196	4	0.0204082
37	2011-05-27	652	0	0
38	2011-05-27	215	0	0
39	2011-05-27	639	46	0.0719875
40	2011-05-27	603	11	0.0182421
41	2011-05-27	363	6	0.0165289
42	2011-05-27	360	8	0.0222222
43	2011-05-27	358	38	0.106145
44	2011-05-27	356	9	0.0252809
45	2011-05-27	403	0	0
46	2011-05-28	520	69	0.132692
47	2011-05-28	579	130	0.224525
48	2011-05-28	395	36	0.0911392
49	2011-05-28	167	16	0.0958084
50	2011-05-28	284	33	0.116197
51	2011-05-28	100	0	0
52	2011-05-28	452	3	0.00663717
53	2011-05-28	300	24	0.08
54	2011-05-28	256	119	0.464844
55	2011-05-28	291	1	0.00343643
56	2011-05-28	220	0	0
57	2011-05-28	284	3	0.0105634
58	2011-05-29	123	39	0.317073
59	2011-05-29	263	2	0.00760456
60	2011-05-29	264	31	0.117424
61	2011-05-29	612	66	0.107843
62	2011-05-29	139	8	0.057554
63	2011-05-29	380	0	0
64	2011-05-29	207	7	0.0338164
65	2011-05-29	280	3	0.0107143
66	2011-05-29	358	8	0.0223464
67	2011-05-29	280	34	0.121429
68	2011-05-29	397	23	0.0579345
69	2011-05-29	255	2	0.00784314
70	2011-05-29	691	2	0.00289436
71	2011-05-30	237	1	0.00421941
72	2011-05-30	231	3	0.012987
73	2011-05-30	214	0	0
74	2011-05-30	231	0	0
75	2011-05-30	336	9	0.0267857
76	2011-05-30	281	11	0.0391459
77	2011-05-30	181	0	0
78	2011-05-30	228	0	0
79	2011-05-30	470	15	0.0319149
80	2011-05-30	337	51	0.151335
81	2011-05-30	839	7	0.00834327
82	2011-05-30	250	1	0.004
83	2011-05-30	296	1	0.00337838
84	2011-05-30	433	0	0
85	2011-05-30	314	1	0.00318471
86	2011-05-31	368	0	0
87	2011-05-31	435	1	0.00229885
88	2011-05-31	178	0	0
89	2011-05-31	227	19	0.0837004
90	2011-05-31	373	42	0.112601
91	2011-05-31	372	15	0.0403226
92	2011-05-31	205	17	0.0829268
93	2011-05-31	283	55	0.194346
94	2011-05-31	289	13	0.0449827
95	2011-05-31	343	6	0.0174927
96	2011-05-31	272	28	0.102941
97	2012-05-08	495	0	0
98	2012-05-08	95	0	0
99	2012-05-08	786	0	0
100	2012-05-08	798	0	0
101	2012-05-08	311	0	0
102	2012-05-08	362	0	0
103	2012-05-09	417	0	0
104	2012-05-09	169	0	0
105	2012-05-09	347	0	0
106	2012-05-09	308	0	0
107	2012-05-09	362	0	0
108	2012-05-09	339	0	0
109	2012-05-09	443	0	0
110	2012-05-09	292	0	0
111	2012-05-09	201	0	0
112	2012-05-09	353	0	0
113	2012-05-09	365	0	0
114	2012-05-09	358	0	0
115	2012-05-09	484	0	0
116	2012-05-10	411	0	0
117	2012-05-10	356	0	0
118	2012-05-10	914	1	0.00109409
119	2012-05-10	383	0	0
120	2012-05-10	505	19	0.0376238
121	2012-05-10	652	17	0.0260736
122	2012-05-10	538	2	0.00371747
123	2012-05-10	748	4	0.00534759
124	2012-05-10	309	5	0.0161812
125	2012-05-11	248	0	0
126	2012-05-11	434	2	0.00460829
127	2012-05-11	372	0	0
128	2012-05-11	352	0	0
129	2012-05-11	389	16	0.0411311
130	2012-05-11	235	0	0
131	2012-05-11	320	22	0.06875
132	2012-05-11	426	10	0.0234742
133	2012-05-11	393	6	0.0152672
134	2012-05-11	697	1	0.00143472
135	2012-05-11	492	0	0
136	2012-05-11	528	4	0.00757576
137	2012-05-12	173	0	0
138	2012-05-12	459	2	0.0043573
139	2012-05-12	615	2	0.00325203
140	2012-05-12	353	0	0
141	2012-05-12	500	46	0.092
142	2012-05-12	389	3	0.00771208
143	2012-05-12	328	0	0
144	2012-05-12	437	0	0
145	2012-05-12	290	0	0
146	2012-05-12	495	0	0
147	2012-05-12	273	0	0
148	2012-05-12	522	0	0
149	2012-05-12	416	0	0
150	2012-05-12	726	0	0
151	2012-05-12	145	0	0
152	2012-05-13	267	0	0
153	2012-05-13	432	0	0
154	2012-05-13	545	0	0
155	2012-05-13	360	0	0
156	2012-05-13	638	0	0
157	2012-05-13	508	0	0
158	2012-05-13	537	0	0
159	2012-05-13	476	0	0
160	2012-05-13	571	1	0.00175131
161	2012-05-13	593	0	0
162	2012-05-14	294	0	0
163	2012-05-14	402	0	0
164	2012-05-14	339	0	0
165	2012-05-14	487	0	0
166	2012-05-14	642	0	0
167	2012-05-14	346	0	0
168	2012-05-14	405	0	0
169	2012-05-14	199	0	0
170	2012-05-14	492	0	0
171	2012-05-16	563	0	0
172	2012-05-16	587	0	0
173	2012-05-16	409	0	0
174	2012-05-16	646	0	0
175	2013-05-22	37	0	0
176	2013-05-22	87	0	0
177	2013-05-22	43	0	0
178	2013-05-22	97	0	0
179	2013-05-22	44	0	0
180	2013-05-22	44	0	0
181	2013-05-22	51	0	0
182	2013-05-22	51	0	0
183	2013-05-22	50	0	0
184	2013-05-22	45	0	0
185	2013-05-22	61	0	0
186	2013-05-22	125	0	0
187	2013-05-22	46	0	0
188	2013-05-22	266	0	0
189	2013-05-22	133	0	0
190	2013-05-22	45	0	0
191	2013-05-22	50	0	0
192	2013-05-22	40	0	0
193	2013-05-22	47	0	0
194	2013-05-22	55	0	0
195	2013-05-24	217	0	0
196	2013-05-24	239	0	0
197	2013-05-24	493	0	0
198	2013-05-24	525	0	0
199	2013-05-24	201	0	0
200	2013-05-24	179	0	0
201	2013-05-24	493	0	0
202	2013-05-24	492	0	0
203	2013-05-25	708	0	0
204	2013-05-25	1038	0	0
205	2013-05-25	548	0	0
206	2013-05-25	418	0	0
207	2013-05-25	420	0	0
208	2013-05-25	352	0	0
209	2013-05-25	701	0	0
210	2013-05-25	422	0	0
211	2013-05-25	568	0	0
212	2013-05-25	599	0	0
213	2013-05-26	342	0	0
214	2013-05-26	65	0	0
215	2013-05-26	80	0	0
216	2013-05-26	534	0	0
217	2013-05-26	504	0	0
218	2013-05-26	435	0	0
219	2013-05-26	445	0	0
220	2013-05-26	292	0	0
221	2013-05-26	352	0	0
222	2013-05-26	111	0	0
223	2013-05-26	189	0	0
224	2013-05-26	216	0	0
225	2013-05-26	155	0	0
226	2013-05-26	403	0	0
227	2013-05-27	270	0	0
228	2013-05-27	248	0	0
229	2013-05-27	324	0	0
230	2013-05-27	509	0	0
231	2013-05-27	93	0	0
232	2013-05-27	43	0	0
233	2013-05-27	366	0	0
234	2013-05-27	388	0	0
235	2013-05-27	214	0	0
236	2013-05-27	137	0	0
237	2013-05-28	281	0	0
238	2013-05-28	562	0	0
239	2013-05-28	579	0	0
240	2013-05-28	290	1	0.00344828
241	2013-05-28	201	6	0.0298507
242	2013-05-28	293	8	0.0273038
243	2013-05-28	144	0	0
244	2013-05-28	211	15	0.07109
245	2013-05-29	224	0	0
246	2013-05-29	305	0	0
247	2013-05-29	177	0	0
248	2013-05-29	375	0	0
249	2013-05-29	593	0	0
250	2013-05-29	230	0	0
251	2013-05-29	261	0	0
252	2013-05-29	233	3	0.0128755
253	2013-05-29	423	10	0.0236407
254	2013-05-29	248	0	0
255	2013-05-29	273	6	0.021978
256	2013-05-29	352	4	0.0113636
257	2013-05-30	358	0	0
258	2013-05-30	222	0	0
259	2013-05-30	173	0	0
260	2013-05-30	157	0	0
261	2013-05-30	258	0	0
262	2013-05-30	432	0	0
263	2014-05-06	170	0	0
264	2014-05-06	603	4	0.0066335
265	2014-05-06	442	9	0.020362
266	2014-05-06	883	39	0.0441676
267	2014-05-06	373	9	0.0241287
268	2014-05-06	461	26	0.0563991
269	2014-05-06	373	2	0.00536193
270	2014-05-06	574	2	0.00348432
271	2014-05-06	493	4	0.00811359
272	2014-05-06	237	0	0
273	2014-05-07	324	0	0
274	2014-05-07	449	0	0
275	2014-05-07	329	0	0
276	2014-05-07	448	0	0
277	2014-05-07	633	33	0.0521327
278	2014-05-07	365	0	0
279	2014-05-08	344	0	0
280	2014-05-08	323	74	0.229102
281	2014-05-08	342	393	1.14912
282	2014-05-08	241	158	0.655602
283	2014-05-08	545	485	0.889908
284	2014-05-08	241	29	0.120332
285	2014-05-08	277	68	0.245487
286	2014-05-08	324	27	0.0833333
287	2014-05-08	364	31	0.0851648
288	2014-05-08	524	564	1.07634
289	2015-05-05	584	0	0
290	2015-05-05	572	0	0
291	2015-05-05	724	6	0.00828729
292	2015-05-05	579	11	0.0189983
293	2015-05-05	841	58	0.0689655
294	2015-05-05	855	184	0.215205
295	2015-05-05	733	198	0.270123
296	2015-05-05	970	178	0.183505
297	2015-05-05	520	224	0.430769
298	2015-05-06	924	79	0.0854978
299	2015-05-06	469	22	0.0469083
300	2015-05-06	879	77	0.0875995
301	2015-05-06	464	81	0.174569
302	2015-05-06	849	147	0.173145
303	2015-05-06	1211	112	0.0924855
304	2015-05-06	773	1	0.00129366
305	2015-05-06	1183	0	0
306	2015-05-07	1326	113	0.0852187
307	2015-05-07	538	57	0.105948
308	2015-05-07	815	92	0.112883
309	2015-05-07	917	0	0
310	2015-05-07	317	39	0.123028
311	2015-05-07	1431	4	0.00279525
312	2015-05-07	1002	1	0.000998004
313	2015-05-07	379	23	0.060686
314	2015-05-07	807	57	0.070632
315	2015-05-08	665	181	0.27218
316	2015-05-08	425	164	0.385882
317	2015-05-08	639	76	0.118936
318	2015-05-08	435	20	0.045977
319	2015-05-08	381	138	0.362205
320	2015-05-08	483	258	0.534161
321	2015-05-08	489	56	0.114519
322	2015-05-08	479	28	0.0584551
323	2015-05-08	521	16	0.0307102
324	2015-05-08	743	190	0.25572
325	2015-05-09	443	0	0
326	2015-05-09	456	0	0
327	2015-05-09	418	0	0

## Sheet: Nordland_201103
PROFIL	DATO	TID	Vessel_LAT_DEG	Vessel_LON_DEG	Vessel_LON_UTM32N	Vessel_LAT_UTM32N	DIFF	point_no	rettet_pos
1103001	20110524	10:07:59	67.1635	13.756	705816	7457483	2	1
1103001	20110524	10:08:10	67.1635	13.756	705816	7457488	2	2
1103001	20110524	10:08:20	67.1636	13.7561	705816	7457496	2	3
1103001	20110524	10:08:30	67.1637	13.7561	705817	7457503	2	4
1103001	20110524	10:08:39	67.1637	13.7561	705817	7457511	2	5
1103001	20110524	10:08:49	67.1638	13.7561	705816	7457519	2	6
1103001	20110524	10:09:00	67.1639	13.7561	705815	7457525	2	7
1103001	20110524	10:09:10	67.1639	13.7561	705814	7457528	2	8
1103001	20110524	10:09:20	67.1639	13.756	705813	7457534	2	9
1103001	20110524	10:09:30	67.164	13.7561	705813	7457540	2	10
1103001	20110524	10:09:40	67.1641	13.7562	705816	7457547	2	11
1103001	20110524	10:09:50	67.1641	13.7562	705819	7457556	2	12
1103001	20110524	10:09:59	67.1642	13.7563	705822	7457562	2	13
1103001	20110524	10:10:10	67.1642	13.7563	705822	7457569	2	14
1103001	20110524	10:10:20	67.1643	13.7563	705821	7457573	2	15
1103001	20110524	10:10:29	67.1643	13.7563	705822	7457578	2	16
1103001	20110524	10:10:40	67.1644	13.7563	705821	7457582	2	17
1103001	20110524	10:10:49	67.1644	13.7563	705820	7457588	2	18
1103001	20110524	10:11:00	67.1645	13.7563	705820	7457596	2	19
1103001	20110524	10:11:10	67.1645	13.7564	705821	7457600	2	20
1103001	20110524	10:11:20	67.1646	13.7563	705820	7457604	2	21
1103001	20110524	10:11:29	67.1646	13.7564	705821	7457610	2	22
1103001	20110524	10:11:40	67.1646	13.7565	705824	7457614	2	23
1103001	20110524	10:11:50	67.1647	13.7565	705826	7457620	2	24
1103001	20110524	10:12:00	67.1647	13.7565	705827	7457625	2	25
1103001	20110524	10:12:10	67.1648	13.7566	705828	7457627	2	26
1103001	20110524	10:12:20	67.1648	13.7566	705827	7457632	2	27
1103001	20110524	10:12:30	67.1648	13.7566	705827	7457636		28
1103001	20110524	10:12:40	67.1649	13.7566	705830	7457641	2	29
1103001	20110524	10:12:50	67.1649	13.7567	705833	7457648	2	30
1103001	20110524	10:12:59	67.165	13.7568	705836	7457655		31
1103001	20110524	10:13:10	67.165	13.7568	705835	7457659	2	32
1103001	20110524	10:13:20	67.1651	13.7567	705833	7457663	2	33
1103001	20110524	10:13:29	67.1651	13.7567	705832	7457669	2	34
1103001	20110524	10:13:40	67.1652	13.7567	705831	7457674	2	35
1103001	20110524	10:13:50	67.1652	13.7567	705831	7457678	2	36
1103001	20110524	10:13:59	67.1653	13.7568	705834	7457684	2	37
1103001	20110524	10:14:10	67.1653	13.7568	705835	7457688	2	38
1103001	20110524	10:14:19	67.1653	13.7567	705830	7457689	2	39
1103001	20110524	10:14:29	67.1653	13.7567	705828	7457692	2	40
1103001	20110524	10:14:40	67.1654	13.7568	705831	7457698	2	41
1103001	20110524	10:14:49	67.1654	13.7568	705833	7457703	2	42
1103001	20110524	10:14:59	67.1654	13.7567	705829	7457703	2	43
1103001	20110524	10:15:09	67.1654	13.7566	705826	7457704	2	44
1103001	20110524	10:15:14	67.1655	13.7567	705826	7457706	2	45
1103002	20110524	10:30:35	67.1629	13.7627	706111	7457443	2	46
1103002	20110524	10:30:45	67.1629	13.7627	706110	7457444	2	47
1103002	20110524	10:30:56	67.1629	13.7627	706108	7457445	2	48
1103002	20110524	10:31:06	67.1629	13.7627	706108	7457445	2	49
1103002	20110524	10:31:16	67.1629	13.7627	706111	7457441	2	50
1103002	20110524	10:31:26	67.1628	13.7629	706116	7457434	2	51
1103002	20110524	10:31:35	67.1628	13.7629	706120	7457431	2	52
1103002	20110524	10:31:45	67.1628	13.763	706125	7457429	2	53
1103002	20110524	10:31:56	67.1628	13.7631	706128	7457429	2	54
1103002	20110524	10:32:06	67.1628	13.7632	706132	7457429	2	55
1103002	20110524	10:32:15	67.1628	13.7633	706134	7457430	2	56
1103002	20110524	10:32:26	67.1628	13.7632	706133	7457431	2	57
1103002	20110524	10:32:36	67.1628	13.7632	706132	7457433	2	58
1103002	20110524	10:32:45	67.1628	13.7632	706132	7457436	2	59
1103002	20110524	10:32:56	67.1629	13.7633	706134	7457438	2	60
1103002	20110524	10:33:06	67.1629	13.7634	706137	7457442	2	61
1103002	20110524	10:33:15	67.1629	13.7635	706141	7457443	2	62
1103002	20110524	10:33:25	67.1629	13.7635	706145	7457446	2	63
1103002	20110524	10:33:36	67.1629	13.7636	706147	7457448	2	64
1103002	20110524	10:33:45	67.1629	13.7636	706148	7457449	2	65
1103002	20110524	10:33:56	67.163	13.7636	706149	7457452	2	66
1103002	20110524	10:34:05	67.163	13.7637	706153	7457453	2	67
1103002	20110524	10:34:16	67.163	13.7639	706158	7457455	2	68
1103002	20110524	10:34:26	67.163	13.764	706163	7457457	2	69
1103002	20110524	10:34:36	67.163	13.7641	706169	7457459	2	70
1103002	20110524	10:34:45	67.163	13.7642	706173	7457460	2	71
1103002	20110524	10:34:55	67.163	13.7643	706177	7457462	2	72
1103002	20110524	10:35:05	67.1631	13.7644	706180	7457466	2	73
1103002	20110524	10:35:15	67.1631	13.7645	706184	7457467	2	74
1103002	20110524	10:35:26	67.1631	13.7645	706187	7457469	2	75
1103002	20110524	10:35:36	67.1631	13.7646	706191	7457470	2	76
1103002	20110524	10:35:45	67.1631	13.7647	706194	7457472	2	77
1103002	20110524	10:35:56	67.1631	13.7648	706199	7457473	2	78
1103002	20110524	10:36:06	67.1631	13.7649	706202	7457475	2	79
1103002	20110524	10:36:16	67.1631	13.765	706207	7457476	2	80
1103002	20110524	10:36:26	67.1632	13.7651	706211	7457477	2	81
1103002	20110524	10:36:36	67.1632	13.7652	706217	7457478	2	82
1103002	20110524	10:36:45	67.1632	13.7654	706222	7457480	2	83
1103002	20110524	10:36:56	67.1632	13.7655	706229	7457482	2	84
1103002	20110524	10:37:06	67.1632	13.7656	706233	7457486	2	85
1103002	20110524	10:37:15	67.1633	13.7658	706238	7457491	2	86
1103002	20110524	10:37:26	67.1633	13.7659	706242	7457494	2	87
1103002	20110524	10:37:36	67.1633	13.7659	706245	7457497	2	88
1103002	20110524	10:37:45	67.1633	13.766	706249	7457501	2	89
1103002	20110524	10:37:56	67.1634	13.7662	706254	7457503		90
1103002	20110524	10:38:06	67.1634	13.7663	706259	7457506		91
1103002	20110524	10:38:15	67.1634	13.7664	706264	7457508	2	92
1103002	20110524	10:38:25	67.1634	13.7665	706270	7457509	2	93
1103002	20110524	10:38:35	67.1634	13.7666	706274	7457509	2	94
1103002	20110524	10:38:45	67.1634	13.7667	706278	7457509	2	95
1103002	20110524	10:38:56	67.1634	13.7668	706281	7457509	2	96
1103002	20110524	10:39:06	67.1634	13.7668	706283	7457509	2	97
1103002	20110524	10:39:16	67.1634	13.7669	706286	7457508	2	98
1103002	20110524	10:39:26	67.1634	13.767	706289	7457508	2	99
1103002	20110524	10:39:36	67.1634	13.7671	706294	7457506	2	100
1103002	20110524	10:39:45	67.1633	13.7672	706298	7457504	2	101
1103002	20110524	10:39:55	67.1633	13.7672	706301	7457502	2	102
1103002	20110524	10:40:06	67.1633	13.7673	706306	7457500	2	103
1103002	20110524	10:40:16	67.1633	13.7674	706310	7457499	2	104
1103002	20110524	10:40:26	67.1633	13.7675	706314	7457499	2	105
1103002	20110524	10:40:36	67.1633	13.7676	706317	7457500	2	106
1103002	20110524	10:40:46	67.1633	13.7677	706321	7457501	2	107
1103002	20110524	10:40:56	67.1633	13.7678	706325	7457502	2	108
1103002	20110524	10:41:05	67.1633	13.7679	706329	7457504	2	109
1103002	20110524	10:41:16	67.1633	13.7679	706332	7457506	2	110
1103002	20110524	10:41:26	67.1634	13.7681	706338	7457510	2	111
1103002	20110524	10:41:36	67.1634	13.7682	706343	7457513	2	112
1103002	20110524	10:41:45	67.1634	13.7683	706348	7457518	2	113
1103002	20110524	10:41:56	67.1634	13.7685	706354	7457520	2	114
1103002	20110524	10:42:06	67.1635	13.7686	706359	7457523	2	115
1103002	20110524	10:42:16	67.1635	13.7688	706366	7457525	2	116
1103002	20110524	10:42:26	67.1635	13.7689	706373	7457528	2	117
1103002	20110524	10:42:35	67.1635	13.7691	706380	7457528	2	118
1103002	20110524	10:42:45	67.1635	13.7691	706381	7457531	2	119
1103002	20110524	10:42:56	67.1635	13.769	706377	7457532	2	120
1103002	20110524	10:43:06	67.1635	13.769	706376	7457534	2	121
1103002	20110524	10:43:16	67.1636	13.7689	706373	7457535	2	122
1103002	20110524	10:43:26	67.1636	13.769	706376	7457538	2	123
1103002	20110524	10:43:35	67.1636	13.7692	706382	7457539	2	124
1103002	20110524	10:43:45	67.1636	13.7692	706385	7457539	2	125
1103002	20110524	10:43:53	67.1636	13.7693	706387	7457538	2	126
1103003	20110524	10:59:25	67.1636	13.7693	706388	7457537	2	127
1103003	20110524	10:59:36	67.1694	13.7807	706832	7458228	2	128
1103003	20110524	10:59:45	67.1695	13.7808	706836	7458231	2	129
1103003	20110524	10:59:56	67.1695	13.7809	706840	7458234	2	130
1103003	20110524	11:00:05	67.1695	13.781	706842	7458237	2	131
1103003	20110524	11:00:15	67.1695	13.7811	706846	7458240	2	132
1103003	20110524	11:00:26	67.1696	13.7811	706848	7458243	2	133
1103003	20110524	11:00:35	67.1696	13.7811	706847	7458246	2	134
1103003	20110524	11:00:46	67.1696	13.7812	706849	7458249	2	135
1103003	20110524	11:00:55	67.1696	13.7812	706852	7458250	2	136
1103003	20110524	11:01:05	67.1696	13.7813	706855	7458251	2	137
1103003	20110524	11:01:16	67.1696	13.7814	706860	7458252	2	138
1103003	20110524	11:01:26	67.1696	13.7815	706863	7458252	2	139
1103003	20110524	11:01:35	67.1696	13.7815	706863	7458253	2	140
1103003	20110524	11:01:46	67.1696	13.7815	706865	7458253	2	141
1103003	20110524	11:01:55	67.1697	13.7817	706870	7458255	2	142
1103003	20110524	11:02:05	67.1697	13.7817	706874	7458256	2	143
1103003	20110524	11:02:16	67.1697	13.7817	706874	7458257	2	144
1103003	20110524	11:02:26	67.1697	13.7818	706878	7458259	2	145
1103003	20110524	11:02:35	67.1697	13.782	706883	7458262	2	146
1103003	20110524	11:02:45	67.1697	13.782	706886	7458264	2	147
1103003	20110524	11:02:56	67.1697	13.7821	706887	7458265	2	148
1103003	20110524	11:03:06	67.1697	13.7821	706887	7458265	2	149
1103003	20110524	11:03:16	67.1697	13.7821	706889	7458266	2	150
1103003	20110524	11:03:25	67.1698	13.7822	706893	7458271	2	151
1103003	20110524	11:03:36	67.1698	13.7823	706897	7458277	2	152
1103003	20110524	11:03:46	67.1699	13.7824	706900	7458283	2	153
1103003	20110524	11:03:56	67.1699	13.7825	706903	7458290	2	154
1103003	20110524	11:04:06	67.17	13.7826	706906	7458296	2	155
1103003	20110524	11:04:16	67.17	13.7826	706908	7458300	2	156
1103003	20110524	11:04:26	67.17	13.7827	706910	7458302	2	157
1103003	20110524	11:04:36	67.1701	13.7827	706911	7458306	2	158
1103003	20110524	11:04:46	67.1701	13.7827	706911	7458309	2	159
1103003	20110524	11:04:55	67.1701	13.7828	706915	7458312	2	160
1103003	20110524	11:05:05	67.1702	13.7829	706919	7458315	2	161
1103003	20110524	11:05:15	67.1702	13.783	706922	7458318	2	162
1103003	20110524	11:05:26	67.1702	13.7831	706926	7458322	2	163
1103003	20110524	11:05:35	67.1702	13.7832	706931	7458325	2	164
1103003	20110524	11:05:45	67.1703	13.7833	706936	7458331	2	165
1103003	20110524	11:05:55	67.1703	13.7835	706942	7458336	2	166
1103003	20110524	11:06:05	67.1704	13.7836	706946	7458342	2	167
1103003	20110524	11:06:16	67.1704	13.7836	706948	7458346	2	168
1103003	20110524	11:06:25	67.1705	13.7837	706952	7458350	2	169
1103003	20110524	11:06:36	67.1705	13.7838	706957	7458354	2	170
1103003	20110524	11:06:46	67.1705	13.7839	706961	7458359	2	171
1103003	20110524	11:06:56	67.1706	13.7841	706966	7458363	2	172
1103003	20110524	11:07:06	67.1706	13.7842	706971	7458369	2	173
1103003	20110524	11:07:15	67.1706	13.7843	706976	7458372	2	174
1103003	20110524	11:07:26	67.1706	13.7845	706983	7458375	2	175
1103003	20110524	11:07:36	67.1707	13.7846	706988	7458378	2	176
1103003	20110524	11:07:45	67.1707	13.7847	706994	7458381	2	177
1103003	20110524	11:07:56	67.1707	13.7849	707000	7458385	2	178
1103003	20110524	11:08:05	67.1708	13.785	707004	7458389	2	179
1103003	20110524	11:08:15	67.1708	13.785	707006	7458392	2	180
1103003	20110524	11:08:25	67.1708	13.7851	707011	7458395	2	181
1103003	20110524	11:08:36	67.1708	13.7853	707018	7458398	2	182
1103003	20110524	11:08:46	67.1708	13.7854	707021	7458400	2	183
1103003	20110524	11:08:56	67.1709	13.7855	707026	7458403	2	184
1103003	20110524	11:09:06	67.1709	13.7856	707031	7458405	2	185
1103003	20110524	11:09:16	67.1709	13.7858	707038	7458407	2	186
1103003	20110524	11:09:26	67.1709	13.7859	707043	7458407	2	187
1103003	20110524	11:09:35	67.1709	13.786	707049	7458409	2	188
1103003	20110524	11:09:45	67.1709	13.7861	707053	7458411	2	189
1103003	20110524	11:09:55	67.1709	13.7862	707057	7458412	2	190
1103003	20110524	11:10:06	67.1709	13.7863	707061	7458414		191
1103003	20110524	11:10:16	67.171	13.7864	707063	7458416	2	192
1103003	20110524	11:10:26	67.171	13.7865	707066	7458418	2	193
1103003	20110524	11:10:36	67.171	13.7865	707070	7458420	2	194
1103003	20110524	11:10:46	67.171	13.7867	707074	7458422	2	195
1103003	20110524	11:10:56	67.171	13.7867	707078	7458426	2	196
1103003	20110524	11:11:06	67.171	13.7868	707082	7458427	2	197
1103003	20110524	11:11:15	67.1711	13.7869	707086	7458430	2	198
1103003	20110524	11:11:25	67.1711	13.787	707091	7458433	2	199
1103003	20110524	11:11:36	67.1711	13.7872	707095	7458434	2	200
1103003	20110524	11:11:46	67.1711	13.7873	707099	7458435	2	201
1103003	20110524	11:11:56	67.1711	13.7873	707103	7458436	2	202
1103003	20110524	11:12:06	67.1711	13.7874	707107	7458435	2	203
1103003	20110524	11:12:16	67.1711	13.7875	707112	7458435	2	204
1103003	20110524	11:12:26	67.1711	13.7877	707117	7458436	2	205
1103003	20110524	11:12:35	67.1711	13.7877	707120	7458437	2	206
1103003	20110524	11:12:45	67.1711	13.7879	707126	7458437	2	207
1103003	20110524	11:12:55	67.1711	13.788	707132	7458440	2	208
1103003	20110524	11:13:06	67.1711	13.7881	707136	7458442	2	209
1103003	20110524	11:13:16	67.1712	13.7882	707139	7458443	2	210
1103003	20110524	11:13:26	67.1712	13.7883	707144	7458445	2	211
1103003	20110524	11:13:35	67.1712	13.7884	707147	7458449	2	212
1103003	20110524	11:13:46	67.1712	13.7885	707150	7458454	2	213
1103003	20110524	11:13:56	67.1713	13.7885	707152	7458460	2	214
1103003	20110524	11:14:06	67.1714	13.7886	707154	7458469	2	215
1103003	20110524	11:14:16	67.1714	13.7886	707156	7458477	2	216
1103003	20110524	11:14:26	67.1715	13.7887	707157	7458485	2	217
1103003	20110524	11:14:36	67.1716	13.7887	707159	7458493	2	218
1103003	20110524	11:14:46	67.1716	13.7888	707160	7458500	2	219
1103003	20110524	11:14:55	67.1717	13.7888	707161	7458505	2	220
1103003	20110524	11:15:06	67.1717	13.7889	707164	7458511	2	221
1103003	20110524	11:15:16	67.1718	13.789	707169	7458516	2	222
1103003	20110524	11:15:26	67.1718	13.7891	707173	7458520	2	223
1103003	20110524	11:15:35	67.1718	13.7892	707178	7458522	2	224
1103003	20110524	11:15:45	67.1718	13.7893	707183	7458523	2	225
1103003	20110524	11:15:55	67.1718	13.7895	707190	7458524	2	226
1103003	20110524	11:16:06	67.1718	13.7896	707194	7458523	2	227
1103003	20110524	11:16:16	67.1718	13.7897	707198	7458522	2	228
1103003	20110524	11:16:25	67.1718	13.7898	707202	7458522	2	229
1103003	20110524	11:16:36	67.1718	13.7899	707207	7458521	2	230
1103003	20110524	11:16:45	67.1718	13.79	707211	7458521	2	231
1103003	20110524	11:16:56	67.1718	13.7901	707216	7458522	2	232
1103003	20110524	11:17:06	67.1718	13.7902	707220	7458522	2	233
1103003	20110524	11:17:16	67.1718	13.7903	707224	7458521	2	234
1103003	20110524	11:17:26	67.1718	13.7904	707229	7458521	2	235
1103003	20110524	11:17:35	67.1718	13.7905	707234	7458521	2	236
1103003	20110524	11:17:46	67.1718	13.7906	707238	7458521	2	237
1103003	20110524	11:17:56	67.1718	13.7907	707242	7458522	2	238
1103003	20110524	11:18:05	67.1718	13.7908	707246	7458522	2	239
1103003	20110524	11:18:15	67.1718	13.7909	707251	7458522	2	240
1103003	20110524	11:18:25	67.1718	13.791	707256	7458521	2	241
1103003	20110524	11:18:36	67.1718	13.7911	707261	7458520	2	242
1103003	20110524	11:18:45	67.1717	13.7912	707265	7458518	2	243
1103003	20110524	11:18:56	67.1717	13.7914	707271	7458516	2	244
1103003	20110524	11:19:05	67.1717	13.7915	707276	7458516	2	245
1103003	20110524	11:19:15	67.1717	13.7916	707282	7458516	2	246
1103003	20110524	11:19:25	67.1717	13.7917	707285	7458516	2	247
1103003	20110524	11:19:36	67.1717	13.7917	707287	7458518	2	248
1103003	20110524	11:19:46	67.1717	13.7918	707291	7458521	2	249
1103003	20110524	11:19:55	67.1718	13.792	707296	7458526	2	250
1103003	20110524	11:20:06	67.1718	13.792	707300	7458530	2	251
1103003	20110524	11:20:16	67.1719	13.7921	707304	7458534	2	252
1103003	20110524	11:20:26	67.1719	13.7923	707309	7458538	2	253
1103003	20110524	11:20:36	67.1719	13.7924	707313	7458543	2	254
1103003	20110524	11:20:46	67.1719	13.7925	707319	7458546	2	255
1103003	20110524	11:20:55	67.172	13.7926	707324	7458547	2	256
1103003	20110524	11:21:05	67.172	13.7927	707329	7458550	2	257
1103003	20110524	11:21:15	67.172	13.7929	707337	7458553	2	258
1103003	20110524	11:21:25	67.172	13.7931	707344	7458556	2	259
1103003	20110524	11:21:36	67.1721	13.7933	707351	7458561	2	260
1103003	20110524	11:21:45	67.1721	13.7934	707358	7458565	2	261
1103003	20110524	11:21:56	67.1721	13.7936	707364	7458569	2	262
1103003	20110524	11:22:06	67.1721	13.7937	707371	7458572	2	263
1103003	20110524	11:22:16	67.1722	13.7939	707377	7458575	2	264
1103003	20110524	11:22:26	67.1722	13.7941	707385	7458575	2	265
1103003	20110524	11:22:36	67.1721	13.7943	707394	7458574	2	266
1103003	20110524	11:22:46	67.1721	13.7945	707402	7458574	2	267
1103003	20110524	11:22:56	67.1721	13.7946	707408	7458575	2	268
1103003	20110524	11:23:06	67.1722	13.7948	707415	7458577	2	269
1103003	20110524	11:23:16	67.1722	13.795	707423	7458579	2	270
1103003	20110524	11:23:26	67.1722	13.7951	707428	7458580	2	271
1103003	20110524	11:23:35	67.1722	13.7952	707434	7458582	2	272
1103003	20110524	11:23:46	67.1722	13.7953	707438	7458582	2	273
1103003	20110524	11:23:55	67.1722	13.7955	707445	7458583	2	274
1103003	20110524	11:24:05	67.1722	13.7956	707452	7458584	2	275
1103003	20110524	11:24:16	67.1722	13.7958	707459	7458585	2	276
1103003	20110524	11:24:26	67.1722	13.7959	707465	7458588	2	277
1103003	20110524	11:24:36	67.1722	13.7961	707470	7458592	2	278
1103003	20110524	11:24:45	67.1723	13.7962	707478	7458595	2	279
1103003	20110524	11:24:55	67.1723	13.7965	707488	7458598	2	280
1103003	20110524	11:25:06	67.1723	13.7967	707496	7458599	2	281
1103003	20110524	11:25:16	67.1723	13.7969	707505	7458600		282
1103003	20110524	11:25:25	67.1723	13.7971	707513	7458603	2	283
1103003	20110524	11:25:36	67.1723	13.7972	707517	7458605	2	284
1103003	20110524	11:25:45	67.1724	13.7973	707522	7458608	2	285
1103003	20110524	11:25:55	67.1724	13.7974	707528	7458610	2	286
1103003	20110524	11:26:06	67.1724	13.7976	707534	7458613	2	287
1103003	20110524	11:26:15	67.1724	13.7978	707542	7458615	2	288
1103003	20110524	11:26:25	67.1724	13.7979	707549	7458618	2	289
1103003	20110524	11:26:36	67.1724	13.7981	707557	7458621	2	290
1103003	20110524	11:26:46	67.1725	13.7983	707564	7458623	2	291
1103003	20110524	11:26:55	67.1725	13.7985	707571	7458628	2	292
1103003	20110524	11:27:06	67.1725	13.7986	707579	7458633	2	293
1103003	20110524	11:27:16	67.1726	13.7988	707586	7458638	2	294
1103003	20110524	11:27:26	67.1726	13.7989	707591	7458643	2	295
1103003	20110524	11:27:27	67.1726	13.799	707592	7458644	2	296
1103004	20110524	12:03:20	67.1789	13.7582	705778	7459203	2	297
1103004	20110524	12:03:31	67.1789	13.7583	705784	7459203	2	298
1103004	20110524	12:03:41	67.1789	13.7585	705791	7459203	2	299
1103004	20110524	12:03:51	67.1789	13.7586	705797	7459203	2	300
1103004	20110524	12:04:01	67.1789	13.7587	705802	7459203	2	301
1103004	20110524	12:04:11	67.1789	13.7589	705807	7459206	2	302
1103004	20110524	12:04:21	67.1789	13.7589	705807	7459209	2	303
1103004	20110524	12:04:31	67.179	13.7589	705808	7459213	2	304
1103004	20110524	12:04:41	67.179	13.759	705814	7459218	2	305
1103004	20110524	12:04:51	67.179	13.7592	705822	7459222	2	306
1103004	20110524	12:05:01	67.179	13.7595	705831	7459224	2	307
1103004	20110524	12:05:11	67.1791	13.7596	705837	7459227	2	308
1103004	20110524	12:05:21	67.1791	13.7597	705840	7459231	2	309
1103004	20110524	12:05:31	67.1791	13.7598	705846	7459234	2	310
1103004	20110524	12:05:41	67.1791	13.7599	705850	7459236	2	311
1103004	20110524	12:05:51	67.1792	13.76	705853	7459239	2	312
1103004	20110524	12:06:01	67.1792	13.76	705855	7459244	2	313
1103004	20110524	12:06:11	67.1792	13.7601	705857	7459248	2	314
1103004	20110524	12:06:21	67.1793	13.7602	705863	7459251	2	315
1103004	20110524	12:06:31	67.1793	13.7604	705870	7459255	2	316
1103004	20110524	12:06:41	67.1793	13.7605	705874	7459259	2	317
1103004	20110524	12:06:51	67.1793	13.7606	705879	7459260	2	318
1103004	20110524	12:07:01	67.1793	13.7608	705885	7459259	2	319
1103004	20110524	12:07:11	67.1793	13.7609	705890	7459259	2	320
1103004	20110524	12:07:21	67.1793	13.761	705895	7459258	2	321
1103004	20110524	12:07:31	67.1793	13.7611	705900	7459257	2	322
1103004	20110524	12:07:41	67.1793	13.7612	705905	7459257	2	323
1103004	20110524	12:07:51	67.1793	13.7613	705910	7459257	2	324
1103004	20110524	12:08:01	67.1793	13.7615	705917	7459258	2	325
1103004	20110524	12:08:11	67.1793	13.7616	705923	7459261	2	326
1103004	20110524	12:08:21	67.1793	13.7618	705931	7459265	2	327
1103004	20110524	12:08:31	67.1794	13.7619	705935	7459268	2	328
1103004	20110524	12:08:41	67.1794	13.7621	705942	7459271	2	329
1103004	20110524	12:08:51	67.1794	13.7622	705948	7459274	2	330
1103004	20110524	12:09:01	67.1794	13.7624	705954	7459277	2	331
1103004	20110524	12:09:11	67.1794	13.7625	705960	7459279	2	332
1103004	20110524	12:09:21	67.1795	13.7626	705964	7459284	2	333
1103004	20110524	12:09:31	67.1795	13.7627	705967	7459287	2	334
1103004	20110524	12:09:41	67.1795	13.7628	705970	7459290	2	335
1103004	20110524	12:09:51	67.1796	13.7629	705974	7459294	2	336
1103004	20110524	12:10:01	67.1796	13.763	705977	7459298	2	337
1103004	20110524	12:10:11	67.1796	13.7631	705983	7459302	2	338
1103004	20110524	12:10:21	67.1797	13.7633	705992	7459306	2	339
1103004	20110524	12:10:31	67.1797	13.7635	705999	7459310	2	340
1103004	20110524	12:10:41	67.1797	13.7636	706003	7459313	2	341
1103004	20110524	12:10:51	67.1797	13.7637	706009	7459314	2	342
1103004	20110524	12:11:01	67.1797	13.7638	706013	7459318	2	343
1103004	20110524	12:11:11	67.1798	13.7639	706018	7459321	2	344
1103004	20110524	12:11:21	67.1798	13.7641	706024	7459324	2	345
1103004	20110524	12:11:31	67.1798	13.7641	706026	7459328	2	346
1103004	20110524	12:11:41	67.1799	13.7641	706025	7459332	2	347
1103004	20110524	12:11:51	67.1799	13.7641	706024	7459337	2	348
1103004	20110524	12:12:01	67.1799	13.7642	706026	7459340	2	349
1103004	20110524	12:12:11	67.18	13.7643	706033	7459343	2	350
1103004	20110524	12:12:21	67.18	13.7645	706039	7459346	2	351
1103004	20110524	12:12:31	67.18	13.7647	706048	7459349	2	352
1103004	20110524	12:12:41	67.18	13.7648	706054	7459351	2	353
1103004	20110524	12:12:51	67.18	13.765	706060	7459356	2	354
1103004	20110524	12:13:01	67.1801	13.7651	706065	7459359	2	355
1103004	20110524	12:13:11	67.1801	13.7652	706072	7459362	2	356
1103004	20110524	12:13:21	67.1801	13.7654	706077	7459365	2	357
1103004	20110524	12:13:31	67.1801	13.7655	706081	7459368	2	358
1103004	20110524	12:13:41	67.1802	13.7656	706088	7459371	2	359
1103004	20110524	12:13:51	67.1802	13.7658	706094	7459374	2	360
1103004	20110524	12:14:01	67.1802	13.7659	706101	7459378	2	361
1103004	20110524	12:14:11	67.1803	13.7661	706106	7459382	2	362
1103004	20110524	12:14:21	67.1803	13.7662	706110	7459386	2	363
1103004	20110524	12:14:31	67.1803	13.7663	706114	7459391	2	364
1103004	20110524	12:14:41	67.1804	13.7664	706119	7459395	2	365
1103004	20110524	12:14:51	67.1804	13.7665	706123	7459399	2	366
1103004	20110524	12:15:01	67.1804	13.7666	706127	7459404	2	367
1103004	20110524	12:15:11	67.1805	13.7667	706131	7459409	2	368
1103004	20110524	12:15:21	67.1805	13.7668	706135	7459414	2	369
1103004	20110524	12:15:31	67.1806	13.767	706142	7459418	2	370
1103004	20110524	12:15:41	67.1806	13.7672	706152	7459424	2	371
1103004	20110524	12:15:51	67.1806	13.7673	706157	7459429	2	372
1103004	20110524	12:16:01	67.1807	13.7674	706161	7459433	2	373
1103004	20110524	12:16:11	67.1807	13.7675	706163	7459437	2	374
1103004	20110524	12:16:21	67.1807	13.7676	706169	7459442	2	375
1103004	20110524	12:16:31	67.1808	13.7678	706174	7459447	2	376
1103004	20110524	12:16:41	67.1808	13.7678	706175	7459451	2	377
1103004	20110524	12:16:51	67.1809	13.7677	706171	7459454	2	378
1103004	20110524	12:17:01	67.1809	13.7676	706169	7459458	2	379
1103004	20110524	12:17:11	67.1809	13.7677	706170	7459463	2	380
1103004	20110524	12:17:21	67.181	13.7678	706176	7459467	2	381
1103004	20110524	12:17:31	67.181	13.768	706181	7459472	2	382
1103004	20110524	12:17:39	67.181	13.768	706181	7459475	2	383
1103005	20110524	15:26:08	66.8215	13.3152	689407	7418040	2	384
1103005	20110524	15:26:19	66.8215	13.3151	689406	7418043	2	385
1103005	20110524	15:26:29	66.8215	13.3151	689403	7418044	2	386
1103005	20110524	15:26:39	66.8215	13.315	689400	7418045	2	387
1103005	20110524	15:26:49	66.8215	13.315	689397	7418046	2	388
1103005	20110524	15:26:59	66.8215	13.3148	689392	7418046	2	389
1103005	20110524	15:27:09	66.8215	13.3148	689388	7418046	2	390
1103005	20110524	15:27:19	66.8216	13.3147	689386	7418047	2	391
1103005	20110524	15:27:29	66.8216	13.3146	689383	7418048	2	392
1103005	20110524	15:27:39	66.8216	13.3146	689381	7418048	2	393
1103005	20110524	15:27:49	66.8216	13.3145	689378	7418049	2	394
1103005	20110524	15:27:59	66.8216	13.3145	689375	7418051	2	395
1103005	20110524	15:28:08	66.8216	13.3144	689372	7418051	2	396
1103005	20110524	15:28:19	66.8216	13.3143	689369	7418051	2	397
1103005	20110524	15:28:29	66.8216	13.3143	689366	7418053	2	398
1103005	20110524	15:28:39	66.8216	13.3142	689362	7418054	2	399
1103005	20110524	15:28:49	66.8216	13.3141	689359	7418055	2	400
1103005	20110524	15:28:59	66.8217	13.314	689355	7418056	2	401
1103005	20110524	15:29:09	66.8217	13.3139	689351	7418057	2	402
1103005	20110524	15:29:19	66.8217	13.3139	689349	7418057	2	403
1103005	20110524	15:29:29	66.8217	13.3138	689347	7418060	2	404
1103005	20110524	15:29:39	66.8217	13.3138	689345	7418061	2	405
1103005	20110524	15:29:49	66.8217	13.3137	689342	7418062	2	406
1103005	20110524	15:29:59	66.8217	13.3137	689339	7418062	2	407
1103005	20110524	15:30:09	66.8217	13.3136	689336	7418063	2	408
1103005	20110524	15:30:19	66.8217	13.3135	689333	7418063	2	409
1103005	20110524	15:30:29	66.8217	13.3135	689330	7418063	2	410
1103005	20110524	15:30:39	66.8217	13.3134	689328	7418064	2	411
1103005	20110524	15:30:49	66.8217	13.3134	689326	7418064	2	412
1103005	20110524	15:30:59	66.8217	13.3133	689323	7418064	2	413
1103005	20110524	15:31:09	66.8217	13.3132	689321	7418064	2	414
1103005	20110524	15:31:18	66.8218	13.3132	689318	7418065	2	415
1103005	20110524	15:31:29	66.8218	13.3131	689315	7418066	2	416
1103005	20110524	15:31:39	66.8218	13.3131	689312	7418066	2	417
1103005	20110524	15:31:49	66.8218	13.313	689310	7418067	2	418
1103005	20110524	15:31:59	66.8218	13.313	689309	7418067	2	419
1103005	20110524	15:32:09	66.8218	13.313	689307	7418068	2	420
1103005	20110524	15:32:19	66.8218	13.3128	689303	7418068	2	421
1103005	20110524	15:32:29	66.8218	13.3127	689297	7418069	2	422
1103005	20110524	15:32:39	66.8218	13.3126	689292	7418069	2	423
1103005	20110524	15:32:49	66.8218	13.3125	689287	7418069	2	424
1103005	20110524	15:32:59	66.8218	13.3124	689282	7418070	2	425
1103005	20110524	15:33:09	66.8218	13.3123	689278	7418071	2	426
1103005	20110524	15:33:18	66.8218	13.3122	689274	7418072		427
1103005	20110524	15:33:29	66.8219	13.3121	689271	7418073	2	428
1103005	20110524	15:33:39	66.8219	13.3121	689267	7418075	2	429
1103005	20110524	15:33:48	66.8219	13.312	689264	7418077	2	430
1103005	20110524	15:33:59	66.8219	13.3119	689261	7418080	2	431
1103005	20110524	15:34:09	66.8219	13.3118	689257	7418082	2	432
1103005	20110524	15:34:19	66.822	13.3118	689254	7418084	2	433
1103005	20110524	15:34:28	66.822	13.3117	689251	7418087	2	434
1103005	20110524	15:34:38	66.822	13.3116	689247	7418090	2	435
1103005	20110524	15:34:49	66.822	13.3115	689243	7418092	2	436
1103005	20110524	15:34:59	66.8221	13.3114	689239	7418096	2	437
1103005	20110524	15:35:09	66.8221	13.3113	689234	7418099	2	438
1103005	20110524	15:35:19	66.8221	13.3113	689231	7418102	2	439
1103005	20110524	15:35:29	66.8222	13.3112	689227	7418105	2	440
1103005	20110524	15:35:39	66.8222	13.3111	689225	7418107	2	441
1103005	20110524	15:35:49	66.8222	13.3111	689222	7418110	2	442
1103005	20110524	15:35:59	66.8222	13.311	689220	7418113	2	443
1103005	20110524	15:36:09	66.8223	13.311	689218	7418116	2	444
1103005	20110524	15:36:18	66.8223	13.3109	689215	7418118	2	445
1103005	20110524	15:36:29	66.8223	13.3109	689212	7418122	2	446
1103005	20110524	15:36:39	66.8224	13.3108	689207	7418125	2	447
1103005	20110524	15:36:48	66.8224	13.3107	689202	7418129		448
1103005	20110524	15:36:59	66.8224	13.3106	689199	7418131	2	449
1103005	20110524	15:37:09	66.8225	13.3105	689195	7418135	2	450
1103005	20110524	15:37:19	66.8225	13.3104	689192	7418138	2	451
1103005	20110524	15:37:29	66.8225	13.3103	689187	7418142	2	452
1103005	20110524	15:37:39	66.8226	13.3103	689183	7418145	2	453
1103005	20110524	15:37:49	66.8226	13.3102	689179	7418150	2	454
1103005	20110524	15:37:58	66.8226	13.3101	689175	7418154	2	455
1103005	20110524	15:38:09	66.8227	13.31	689172	7418157	2	456
1103005	20110524	15:38:19	66.8227	13.31	689170	7440152	2	457	longitude
1103005	20110524	15:38:29	66.8228	13.31	689169	7418166	2	458
1103005	20110524	15:38:39	66.8228	13.3099	689165	7418172	2	459
1103005	20110524	15:38:49	66.8228	13.3098	689161	7418176	2	460
1103005	20110524	15:38:59	66.8229	13.3097	689158	7418181	2	461
1103005	20110524	15:39:09	66.8229	13.3097	689155	7418186	2	462
1103005	20110524	15:39:19	66.823	13.3096	689153	7418191	2	463
1103005	20110524	15:39:28	66.823	13.3096	689151	7418195	2	464
1103005	20110524	15:39:39	66.8231	13.3096	689150	7418200	2	465
1103005	20110524	15:39:49	66.8231	13.3096	689149	7418204	2	466
1103005	20110524	15:39:59	66.8232	13.3095	689144	7418210	2	467
1103005	20110524	15:40:09	66.8232	13.3094	689139	7418215	2	468
1103005	20110524	15:40:19	66.8232	13.3092	689134	7418219	2	469
1103005	20110524	15:40:29	66.8233	13.3091	689127	7418223	2	470
1103005	20110524	15:40:39	66.8233	13.309	689121	7418227	2	471
1103005	20110524	15:40:49	66.8234	13.3089	689117	7418231	2	472
1103005	20110524	15:40:59	66.8234	13.3088	689113	7418236	2	473
1103005	20110524	15:41:08	66.8234	13.3088	689110	7418239	2	474
1103005	20110524	15:41:19	66.8235	13.3087	689109	7418244	2	475
1103005	20110524	15:41:29	66.8235	13.3087	689108	7418249	2	476
1103005	20110524	15:41:39	66.8236	13.3087	689107	7418256	2	477
1103005	20110524	15:41:49	66.8236	13.3086	689105	7418259	2	478
1103005	20110524	15:41:59	66.8236	13.3085	689099	7418261	2	479
1103005	20110524	15:42:09	66.8237	13.3084	689092	7418264	2	480
1103005	20110524	15:42:19	66.8237	13.3082	689085	7418265	2	481
1103005	20110524	15:42:29	66.8237	13.3081	689078	7418265	2	482
1103005	20110524	15:42:39	66.8237	13.3079	689071	7418265	2	483
1103005	20110524	15:42:49	66.8237	13.3078	689065	7418266	2	484
1103005	20110524	15:42:59	66.8237	13.3077	689060	7418268	2	485
1103005	20110524	15:43:09	66.8238	13.3076	689058	7418270	2	486
1103005	20110524	15:43:19	66.8238	13.3076	689056	7418273	2	487
1103005	20110524	15:43:29	66.8238	13.3075	689052	7418276	2	488
1103005	20110524	15:43:39	66.8238	13.3074	689050	7418279	2	489
1103005	20110524	15:43:49	66.8239	13.3074	689047	7418281	2	490
1103005	20110524	15:43:59	66.8239	13.3073	689042	7418281	2	491
1103005	20110524	15:44:05	66.8238	13.3072	689039	7418280	2	492
1103006	20110524	16:01:50	66.8195	13.3078	689101	7417799	2	493
1103006	20110524	16:02:01	66.8195	13.3078	689100	7417794	2	494
1103006	20110524	16:02:11	66.8194	13.3078	689099	7417790	2	495
1103006	20110524	16:02:21	66.8194	13.3078	689099	7417787	2	496
1103006	20110524	16:02:31	66.8194	13.3078	689100	7417782	2	497
1103006	20110524	16:02:40	66.8193	13.3078	689101	7417779	2	498
1103006	20110524	16:02:51	66.8193	13.3078	689103	7417775	2	499
1103006	20110524	16:03:01	66.8193	13.3079	689105	7417771	2	500
1103006	20110524	16:03:11	66.8192	13.3079	689106	7417770	2	501
1103006	20110524	16:03:21	66.8192	13.3079	689108	7417769	2	502
1103006	20110524	16:03:31	66.8192	13.3079	689108	7417766	2	503
1103006	20110524	16:03:41	66.8192	13.308	689109	7417763	2	504
1103006	20110524	16:03:51	66.8191	13.308	689109	7417757	2	505
1103006	20110524	16:04:01	66.8191	13.3079	689108	7417753	2	506
1103006	20110524	16:04:11	66.8191	13.3079	689108	7417749	2	507
1103006	20110524	16:04:21	66.819	13.3079	689108	7417745	2	508
1103006	20110524	16:04:31	66.819	13.3079	689108	7417741	2	509
1103006	20110524	16:04:41	66.819	13.3079	689109	7417738	2	510
1103006	20110524	16:04:51	66.8189	13.3079	689109	7417734	2	511
1103006	20110524	16:05:01	66.8189	13.3079	689110	7417730	2	512
1103006	20110524	16:05:11	66.8189	13.3079	689110	7417726	2	513
1103006	20110524	16:05:21	66.8188	13.3079	689110	7417722	2	514
1103006	20110524	16:05:31	66.8188	13.3079	689110	7417720	2	515
1103006	20110524	16:05:41	66.8188	13.3079	689110	7417718	2	516
1103006	20110524	16:05:51	66.8187	13.3079	689110	7417714	2	517
1103006	20110524	16:06:01	66.8187	13.3079	689110	7417710	2	518
1103006	20110524	16:06:11	66.8187	13.3079	689110	7417707	2	519
1103006	20110524	16:06:21	66.8186	13.3079	689109	7417703	2	520
1103006	20110524	16:06:31	66.8186	13.3079	689109	7417699	2	521
1103006	20110524	16:06:41	66.8186	13.3079	689109	7417695	2	522
1103006	20110524	16:06:51	66.8185	13.3078	689109	7417690	2	523
1103006	20110524	16:07:01	66.8185	13.3079	689110	7417686	2	524
1103006	20110524	16:07:11	66.8185	13.3079	689110	7417682	2	525
1103006	20110524	16:07:21	66.8184	13.3079	689110	7417680	2	526
1103006	20110524	16:07:31	66.8184	13.3079	689110	7417676	2	527
1103006	20110524	16:07:41	66.8184	13.3079	689111	7417674		528
1103006	20110524	16:07:51	66.8184	13.3079	689112	7417670	2	529
1103006	20110524	16:08:01	66.8183	13.3079	689113	7417667	2	530
1103006	20110524	16:08:11	66.8183	13.3079	689114	7417663	2	531
1103006	20110524	16:08:21	66.8183	13.3079	689115	7417659	2	532
1103006	20110524	16:08:31	66.8182	13.308	689117	7417657	2	533
1103006	20110524	16:08:41	66.8182	13.308	689118	7417653	2	534
1103006	20110524	16:08:51	66.8182	13.308	689120	7417651	2	535
1103006	20110524	16:09:01	66.8181	13.3081	689122	7417647	2	536
1103006	20110524	16:09:11	66.8181	13.3081	689123	7417644	2	537
1103006	20110524	16:09:21	66.8181	13.3081	689124	7417641	2	538
1103006	20110524	16:09:31	66.8181	13.3081	689125	7417638	2	539
1103006	20110524	16:09:41	66.818	13.3081	689125	7417635	2	540
1103006	20110524	16:09:51	66.818	13.3081	689125	7417631	2	541
1103006	20110524	16:10:01	66.818	13.3081	689125	7417628	2	542
1103006	20110524	16:10:11	66.8179	13.3081	689125	7417624	2	543
1103006	20110524	16:10:21	66.8179	13.3081	689125	7417620	2	544
1103006	20110524	16:10:31	66.8179	13.3081	689124	7417616	2	545
1103006	20110524	16:10:41	66.8178	13.308	689123	7417613	2	546
1103006	20110524	16:10:51	66.8178	13.308	689122	7417610	2	547
1103006	20110524	16:11:01	66.8178	13.308	689119	7417606	2	548
1103006	20110524	16:11:11	66.8177	13.3079	689118	7417603	2	549
1103006	20110524	16:11:21	66.8177	13.3079	689119	7439599	2	550	longitude
1103006	20110524	16:11:31	66.8177	13.308	689120	7417596	2	551
1103006	20110524	16:11:41	66.8176	13.308	689120	7417591	2	552
1103006	20110524	16:11:51	66.8176	13.308	689122	7417587	2	553
1103006	20110524	16:12:01	66.8176	13.308	689123	7417584	2	554
1103006	20110524	16:12:11	66.8175	13.308	689123	7417580		555
1103006	20110524	16:12:21	66.8175	13.308	689125	7417576	2	556
1103006	20110524	16:12:31	66.8175	13.3081	689127	7417574	2	557
1103006	20110524	16:12:41	66.8175	13.3081	689128	7417571	2	558
1103006	20110524	16:12:51	66.8174	13.3081	689130	7417568	2	559
1103006	20110524	16:13:01	66.8174	13.3082	689132	7417564	2	560
1103006	20110524	16:13:11	66.8174	13.3082	689134	7417562	2	561
1103006	20110524	16:13:21	66.8173	13.3082	689134	7417557	2	562
1103006	20110524	16:13:31	66.8173	13.3082	689135	7417554	2	563
1103006	20110524	16:13:41	66.8173	13.3082	689135	7417550	2	564
1103006	20110524	16:13:51	66.8172	13.3083	689136	7417547	2	565
1103006	20110524	16:14:01	66.8172	13.3083	689138	7417543	2	566
1103006	20110524	16:14:11	66.8172	13.3083	689139	7417540	2	567
1103006	20110524	16:14:21	66.8171	13.3083	689139	7417536	2	568
1103006	20110524	16:14:31	66.8171	13.3083	689140	7417533	2	569
1103006	20110524	16:14:41	66.8171	13.3083	689141	7417529	2	570
1103006	20110524	16:14:51	66.817	13.3083	689141	7417524	2	571
1103006	20110524	16:15:01	66.817	13.3083	689142	7417522	2	572
1103006	20110524	16:15:11	66.817	13.3083	689142	7417517		573
1103006	20110524	16:15:21	66.8169	13.3083	689142	7417514	2	574
1103006	20110524	16:15:31	66.8169	13.3083	689143	7417509	2	575
1103006	20110524	16:15:41	66.8169	13.3084	689144	7417506	2	576
1103006	20110524	16:15:51	66.8168	13.3084	689145	7417502	2	577
1103006	20110524	16:16:01	66.8168	13.3084	689147	7417498	2	578
1103006	20110524	16:16:11	66.8168	13.3084	689147	7417495	2	579
1103006	20110524	16:16:21	66.8167	13.3084	689148	7417491	2	580
1103006	20110524	16:16:31	66.8167	13.3084	689148	7417487	2	581
1103006	20110524	16:16:41	66.8166	13.3084	689149	7417482	2	582
1103006	20110524	16:16:51	66.8166	13.3085	689150	7417478	2	583
1103006	20110524	16:17:01	66.8166	13.3085	689151	7417474	2	584
1103006	20110524	16:17:11	66.8165	13.3085	689152	7417470	2	585
1103006	20110524	16:17:21	66.8165	13.3085	689153	7417467	2	586
1103006	20110524	16:17:31	66.8165	13.3085	689154	7417463	2	587
1103006	20110524	16:17:41	66.8164	13.3085	689155	7417458	2	588
1103006	20110524	16:17:51	66.8164	13.3086	689156	7417454	2	589
1103006	20110524	16:18:01	66.8164	13.3086	689157	7417450	2	590
1103006	20110524	16:18:11	66.8163	13.3086	689157	7417446	2	591
1103006	20110524	16:18:21	66.8163	13.3085	689156	7417442	2	592
1103006	20110524	16:18:31	66.8162	13.3085	689155	7417437	2	593
1103006	20110524	16:18:41	66.8162	13.3084	689153	7417433	2	594
1103006	20110524	16:18:51	66.8162	13.3084	689151	7417429	2	595
1103006	20110524	16:19:01	66.8161	13.3084	689149	7417425	2	596
1103006	20110524	16:19:11	66.8161	13.3083	689147	7417419	2	597
1103006	20110524	16:19:21	66.816	13.3083	689146	7417414	2	598
1103006	20110524	16:19:31	66.816	13.3082	689145	7417409	2	599
1103006	20110524	16:19:41	66.8159	13.3082	689145	7417403	2	600
1103006	20110524	16:19:51	66.8159	13.3082	689144	7417400	2	601
1103006	20110524	16:20:01	66.8159	13.3081	689142	7417397	2	602
1103006	20110524	16:20:11	66.8159	13.3081	689140	7417393	2	603
1103006	20110524	16:20:21	66.8158	13.308	689137	7417388	2	604
1103006	20110524	16:20:31	66.8158	13.308	689135	7417383	2	605
1103006	20110524	16:20:41	66.8157	13.3079	689134	7417378	2	606
1103006	20110524	16:20:51	66.8157	13.3079	689132	7417375	2	607
1103006	20110524	16:21:01	66.8157	13.3078	689130	7417372	2	608
1103006	20110524	16:21:11	66.8156	13.3078	689128	7417368	2	609
1103006	20110524	16:21:21	66.8156	13.3077	689126	7417364	2	610
1103006	20110524	16:21:31	66.8156	13.3077	689125	7417360	2	611
1103006	20110524	16:21:41	66.8155	13.3076	689123	7417355	2	612
1103006	20110524	16:21:51	66.8155	13.3076	689122	7417351	2	613
1103006	20110524	16:22:01	66.8154	13.3076	689121	7417346	2	614
1103006	20110524	16:22:11	66.8154	13.3075	689119	7417343	2	615
1103006	20110524	16:22:21	66.8154	13.3075	689118	7417336	2	616
1103006	20110524	16:22:31	66.8153	13.3075	689117	7417331	2	617
1103006	20110524	16:22:41	66.8153	13.3075	689117	7417327	2	618
1103006	20110524	16:22:51	66.8152	13.3074	689116	7417323	2	619
1103006	20110524	16:23:01	66.8152	13.3074	689115	7417320	2	620
1103006	20110524	16:23:11	66.8152	13.3074	689113	7417317	2	621
1103006	20110524	16:23:21	66.8152	13.3073	689112	7417314	2	622
1103006	20110524	16:23:31	66.8151	13.3073	689111	7417311	2	623
1103006	20110524	16:23:41	66.8151	13.3073	689110	7417307	2	624
1103006	20110524	16:23:51	66.8151	13.3073	689110	7417302	2	625
1103006	20110524	16:24:01	66.815	13.3072	689109	7417299	2	626
1103006	20110524	16:24:11	66.815	13.3072	689106	7417297	2	627
1103006	20110524	16:24:21	66.815	13.3071	689104	7417295	2	628
1103006	20110524	16:24:31	66.815	13.3071	689101	7417294	2	629
1103006	20110524	16:24:41	66.815	13.307	689100	7417292	2	630
1103006	20110524	16:24:51	66.8149	13.307	689100	7417288	2	631
1103006	20110524	16:25:01	66.8149	13.307	689100	7417285	2	632
1103006	20110524	16:25:11	66.8149	13.307	689101	7417281	2	633
1103006	20110524	16:25:21	66.8148	13.307	689102	7417276	2	634
1103006	20110524	16:25:31	66.8148	13.307	689102	7417273	2	635
1103006	20110524	16:25:41	66.8148	13.307	689102	7417269	2	636
1103006	20110524	16:25:51	66.8147	13.307	689102	7417266	2	637
1103006	20110524	16:26:01	66.8147	13.307	689103	7417262	2	638
1103006	20110524	16:26:11	66.8147	13.307	689103	7417258	2	639
1103006	20110524	16:26:21	66.8146	13.307	689103	7417255	2	640
1103006	20110524	16:26:31	66.8146	13.3071	689104	7417251	2	641
1103006	20110524	16:26:41	66.8146	13.3071	689105	7417248	2	642
1103006	20110524	16:26:51	66.8145	13.3071	689107	7417245	2	643
1103006	20110524	16:27:01	66.8145	13.3071	689109	7417243	2	644
1103006	20110524	16:27:07	66.8145	13.3072	689109	7417242	2	645
1103007	20110524	16:51:09	66.8143	13.2111	684898	7416925	2	646
1103007	20110524	16:51:20	66.8143	13.211	684895	7416927	2	647
1103007	20110524	16:51:30	66.8143	13.211	684893	7416928	2	648
1103007	20110524	16:51:40	66.8143	13.2109	684889	7416929	2	649
1103007	20110524	16:51:50	66.8143	13.2108	684885	7416928	2	650
1103007	20110524	16:52:00	66.8143	13.2107	684882	7416929	2	651
1103007	20110524	16:52:10	66.8143	13.2107	684879	7416930	2	652
1103007	20110524	16:52:20	66.8143	13.2106	684876	7416929	2	653
1103007	20110524	16:52:30	66.8143	13.2105	684873	7439223	2	654	longitude
1103007	20110524	16:52:40	66.8143	13.2104	684870	7416927	2	655
1103007	20110524	16:52:50	66.8143	13.2103	684866	7416926	2	656
1103007	20110524	16:53:00	66.8143	13.2103	684863	7416925	2	657
1103007	20110524	16:53:10	66.8143	13.2102	684860	7416925	2	658
1103007	20110524	16:53:20	66.8143	13.2101	684857	7416924	2	659
1103007	20110524	16:53:30	66.8143	13.2101	684855	7416922	2	660
1103007	20110524	16:53:40	66.8142	13.21	684852	7416916	2	661
1103007	20110524	16:53:50	66.8142	13.21	684850	7416915	2	662
1103007	20110524	16:54:00	66.8142	13.2099	684848	7416915	2	663
1103007	20110524	16:54:10	66.8142	13.2099	684845	7416914	2	664
1103007	20110524	16:54:20	66.8142	13.2098	684842	7416911	2	665
1103007	20110524	16:54:30	66.8141	13.2097	684838	7416907	2	666
1103007	20110524	16:54:40	66.8141	13.2096	684835	7416904	2	667
1103007	20110524	16:54:50	66.8141	13.2096	684832	7416903	2	668
1103007	20110524	16:55:00	66.8141	13.2095	684830	7416902	2	669
1103007	20110524	16:55:10	66.8141	13.2094	684828	7416902		670
1103007	20110524	16:55:20	66.8141	13.2094	684825	7416901		671
1103007	20110524	16:55:30	66.8141	13.2093	684822	7416898	2	672
1103007	20110524	16:55:40	66.814	13.2093	684820	7416894		673
1103007	20110524	16:55:50	66.814	13.2092	684817	7416891	2	674
1103007	20110524	16:56:00	66.814	13.2091	684815	7416887	2	675
1103007	20110524	16:56:10	66.814	13.209	684811	7416885	2	676
1103007	20110524	16:56:20	66.8139	13.209	684809	7416883	2	677
1103007	20110524	16:56:30	66.8139	13.2089	684806	7416879	2	678
1103007	20110524	16:56:40	66.8139	13.2088	684803	7416878	2	679
1103007	20110524	16:56:50	66.8139	13.2088	684800	7416874	2	680
1103007	20110524	16:57:00	66.8138	13.2087	684795	7416871	2	681
1103007	20110524	16:57:10	66.8138	13.2086	684792	7416869	2	682
1103007	20110524	16:57:20	66.8138	13.2085	684788	7416867	2	683
1103007	20110524	16:57:30	66.8138	13.2084	684785	7416866	2	684
1103007	20110524	16:57:40	66.8138	13.2083	684782	7416865	2	685
1103007	20110524	16:57:50	66.8138	13.2083	684778	7416863	2	686
1103007	20110524	16:58:00	66.8138	13.2081	684773	7416862	2	687
1103007	20110524	16:58:10	66.8138	13.208	684768	7416860	2	688
1103007	20110524	16:58:20	66.8138	13.2079	684764	7416859	2	689
1103007	20110524	16:58:30	66.8138	13.2079	684761	7416858	2	690
1103007	20110524	16:58:40	66.8137	13.2078	684757	7416857	2	691
1103007	20110524	16:58:50	66.8137	13.2077	684752	7416856	2	692
1103007	20110524	16:59:00	66.8137	13.2076	684748	7416856	2	693
1103007	20110524	16:59:10	66.8137	13.2075	684745	7416856	2	694
1103007	20110524	16:59:20	66.8137	13.2074	684741	7416856	2	695
1103007	20110524	16:59:30	66.8137	13.2073	684738	7416855	2	696
1103007	20110524	16:59:40	66.8137	13.2073	684737	7416856	2	697
1103007	20110524	16:59:50	66.8138	13.2072	684733	7416857	2	698
1103007	20110524	17:00:00	66.8138	13.2071	684730	7416857	2	699
1103007	20110524	17:00:10	66.8138	13.2071	684726	7416857	2	700
1103007	20110524	17:00:20	66.8138	13.2069	684720	7416858	2	701
1103007	20110524	17:00:30	66.8138	13.2068	684716	7416859	2	702
1103007	20110524	17:00:40	66.8138	13.2068	684713	7416859	2	703
1103007	20110524	17:00:50	66.8138	13.2067	684709	7416861	2	704
1103007	20110524	17:01:00	66.8138	13.2066	684707	7416861	2	705
1103007	20110524	17:01:10	66.8138	13.2066	684703	7416863	2	706
1103007	20110524	17:01:20	66.8138	13.2065	684701	7416864	2	707
1103007	20110524	17:01:30	66.8139	13.2064	684698	7416866	2	708
1103007	20110524	17:01:40	66.8139	13.2064	684695	7416867	2	709
1103007	20110524	17:01:50	66.8139	13.2063	684691	7416870	2	710
1103007	20110524	17:02:01	66.8139	13.2062	684687	7416872	2	711
1103007	20110524	17:02:10	66.8139	13.2061	684684	7416873	2	712
1103007	20110524	17:02:20	66.814	13.206	684680	7416876	2	713
1103007	20110524	17:02:30	66.814	13.206	684676	7416878	2	714
1103007	20110524	17:02:40	66.814	13.2059	684673	7416880	2	715
1103007	20110524	17:02:50	66.814	13.2058	684670	7416882	2	716
1103007	20110524	17:03:00	66.814	13.2058	684666	7416884	2	717
1103007	20110524	17:03:10	66.8141	13.2057	684663	7416886	2	718
1103007	20110524	17:03:20	66.8141	13.2056	684659	7416888	2	719
1103007	20110524	17:03:30	66.8141	13.2056	684657	7416890		720
1103007	20110524	17:03:40	66.8141	13.2055	684654	7416892	2	721
1103007	20110524	17:03:50	66.8141	13.2054	684650	7416894	2	722
1103007	20110524	17:04:00	66.8142	13.2053	684647	7416896	2	723
1103007	20110524	17:04:10	66.8142	13.2053	684644	7416898	2	724
1103007	20110524	17:04:20	66.8142	13.2052	684641	7416900	2	725
1103007	20110524	17:04:30	66.8142	13.2051	684637	7416903	2	726
1103007	20110524	17:04:40	66.8142	13.205	684633	7416905	2	727
1103007	20110524	17:04:50	66.8143	13.205	684630	7416908	2	728
1103007	20110524	17:05:00	66.8143	13.2049	684626	7416911	2	729
1103007	20110524	17:05:10	66.8143	13.2048	684623	7416913	2	730
1103007	20110524	17:05:20	66.8144	13.2047	684619	7416916	2	731
1103007	20110524	17:05:30	66.8144	13.2046	684615	7416919	2	732
1103007	20110524	17:05:40	66.8144	13.2046	684611	7416921	2	733
1103007	20110524	17:05:50	66.8144	13.2045	684608	7416924	2	734
1103007	20110524	17:06:00	66.8145	13.2044	684604	7416927	2	735
1103007	20110524	17:06:10	66.8145	13.2043	684600	7416930	2	736
1103007	20110524	17:06:20	66.8145	13.2042	684597	7416933	2	737
1103007	20110524	17:06:30	66.8146	13.2042	684592	7416937	2	738
1103007	20110524	17:06:40	66.8146	13.2041	684589	7416940	2	739
1103007	20110524	17:06:50	66.8146	13.204	684586	7416942	2	740
1103007	20110524	17:07:00	66.8146	13.2039	684582	7416946	2	741
1103007	20110524	17:07:10	66.8147	13.2039	684579	7416949	2	742
1103007	20110524	17:07:20	66.8147	13.2038	684576	7416952	2	743
1103007	20110524	17:07:30	66.8147	13.2037	684572	7416955	2	744
1103007	20110524	17:07:40	66.8148	13.2037	684569	7416958	2	745
1103007	20110524	17:07:50	66.8148	13.2036	684565	7416961	2	746
1103007	20110524	17:08:00	66.8148	13.2035	684562	7416964	2	747
1103007	20110524	17:08:11	66.8148	13.2034	684559	7416967	2	748
1103007	20110524	17:08:20	66.8149	13.2034	684556	7416970	2	749
1103007	20110524	17:08:30	66.8149	13.2033	684553	7416973	2	750
1103007	20110524	17:08:40	66.8149	13.2033	684551	7416976	2	751
1103007	20110524	17:08:50	66.815	13.2032	684548	7416979	2	752
1103007	20110524	17:09:00	66.815	13.2031	684544	7416983	2	753
1103007	20110524	17:09:10	66.815	13.2031	684540	7416985	2	754
1103007	20110524	17:09:20	66.815	13.203	684538	7416988	2	755
1103007	20110524	17:09:30	66.8151	13.2029	684535	7416990	2	756
1103007	20110524	17:09:40	66.8151	13.2029	684533	7416993	2	757
1103007	20110524	17:09:50	66.8151	13.2028	684529	7416994	2	758
1103007	20110524	17:10:00	66.8151	13.2027	684525	7416997	2	759
1103007	20110524	17:10:10	66.8152	13.2027	684523	7416999	2	760
1103007	20110524	17:10:20	66.8152	13.2026	684519	7417002	2	761
1103007	20110524	17:10:30	66.8152	13.2025	684516	7417005	2	762
1103007	20110524	17:10:40	66.8152	13.2024	684512	7417008	2	763
1103007	20110524	17:10:50	66.8153	13.2024	684509	7417011	2	764
1103007	20110524	17:11:00	66.8153	13.2023	684506	7417014	2	765
1103007	20110524	17:11:10	66.8153	13.2023	684503	7417016	2	766
1103007	20110524	17:11:14	66.8153	13.2022	684501	7417018	2	767
1103008	20110524	17:34:38	66.8294	13.1886	683799	7418540	2	768
1103008	20110524	17:34:49	66.8294	13.1887	683802	7418539	2	769
1103008	20110524	17:34:58	66.8294	13.1887	683805	7418539	2	770
1103008	20110524	17:35:08	66.8293	13.1888	683810	7418537	2	771
1103008	20110524	17:35:18	66.8293	13.1889	683813	7418536	2	772
1103008	20110524	17:35:28	66.8293	13.189	683817	7418536	2	773
1103008	20110524	17:35:38	66.8293	13.1891	683822	7418535	2	774
1103008	20110524	17:35:48	66.8293	13.1892	683825	7418535	2	775
1103008	20110524	17:35:59	66.8293	13.1893	683829	7418536	2	776
1103008	20110524	17:36:08	66.8293	13.1894	683833	7418537	2	777
1103008	20110524	17:36:19	66.8293	13.1895	683839	7418539	2	778
1103008	20110524	17:36:29	66.8293	13.1896	683843	7418540	2	779
1103008	20110524	17:36:38	66.8294	13.1897	683847	7418542	2	780
1103008	20110524	17:36:48	66.8294	13.1898	683851	7418544	2	781
1103008	20110524	17:36:58	66.8294	13.1899	683854	7418547	2	782
1103008	20110524	17:37:08	66.8294	13.19	683858	7418548	2	783
1103008	20110524	17:37:18	66.8294	13.19	683862	7418550	2	784
1103008	20110524	17:37:29	66.8294	13.1902	683867	7418551	2	785
1103008	20110524	17:37:39	66.8294	13.1903	683872	7418552	2	786
1103008	20110524	17:37:49	66.8294	13.1904	683875	7418553	2	787
1103008	20110524	17:37:58	66.8295	13.1904	683879	7418554	2	788
1103008	20110524	17:38:08	66.8295	13.1905	683883	7418556	2	789
1103008	20110524	17:38:19	66.8295	13.1906	683888	7418557	2	790
1103008	20110524	17:38:28	66.8295	13.1907	683891	7418557	2	791
1103008	20110524	17:38:39	66.8295	13.1908	683896	7418559	2	792
1103008	20110524	17:38:48	66.8295	13.1909	683900	7418559	2	793
1103008	20110524	17:38:58	66.8295	13.191	683905	7418561	2	794
1103008	20110524	17:39:08	66.8295	13.1911	683909	7418561	2	795
1103008	20110524	17:39:19	66.8295	13.1912	683914	7418561	2	796
1103008	20110524	17:39:28	66.8295	13.1913	683917	7418562	2	797
1103008	20110524	17:39:38	66.8295	13.1914	683922	7418562	2	798
1103008	20110524	17:39:49	66.8295	13.1915	683925	7418562	2	799
1103008	20110524	17:39:58	66.8295	13.1916	683930	7418561	2	800
1103008	20110524	17:40:09	66.8295	13.1917	683935	7418561	2	801
1103008	20110524	17:40:19	66.8295	13.1918	683939	7418560	2	802
1103008	20110524	17:40:28	66.8295	13.1919	683943	7418560	2	803
1103008	20110524	17:40:39	66.8295	13.192	683948	7418560	2	804
1103008	20110524	17:40:49	66.8295	13.1921	683952	7418559	2	805
1103008	20110524	17:40:59	66.8294	13.1922	683956	7418559	2	806
1103008	20110524	17:41:08	66.8294	13.1923	683959	7418557	2	807
1103008	20110524	17:41:18	66.8294	13.1924	683964	7418555	2	808
1103008	20110524	17:41:28	66.8294	13.1924	683967	7418553	2	809
1103008	20110524	17:41:38	66.8294	13.1925	683970	7418552	2	810
1103008	20110524	17:41:48	66.8294	13.1926	683972	7418549	2	811
1103008	20110524	17:41:59	66.8293	13.1926	683976	7418545	2	812
1103008	20110524	17:42:08	66.8293	13.1927	683978	7418541	2	813
1103008	20110524	17:42:19	66.8292	13.1928	683982	7418537	2	814
1103008	20110524	17:42:28	66.8292	13.1928	683986	7418534	2	815
1103008	20110524	17:42:38	66.8292	13.1929	683990	7418531	2	816
1103008	20110524	17:42:49	66.8292	13.193	683994	7418529	2	817
1103008	20110524	17:42:59	66.8291	13.1931	683999	7418525	2	818
1103008	20110524	17:43:08	66.8291	13.1932	684002	7418523	2	819
1103008	20110524	17:43:19	66.8291	13.1933	684008	7418522	2	820
1103008	20110524	17:43:28	66.8291	13.1934	684013	7418522	2	821
1103008	20110524	17:43:39	66.8291	13.1936	684018	7418524	2	822
1103008	20110524	17:43:49	66.8291	13.1937	684023	7418526	2	823
1103008	20110524	17:43:58	66.8291	13.1938	684027	7418529	2	824
1103008	20110524	17:44:09	66.8292	13.1939	684032	7418532	2	825
1103008	20110524	17:44:19	66.8292	13.194	684038	7418533	2	826
1103008	20110524	17:44:29	66.8292	13.1941	684043	7418535	2	827
1103008	20110524	17:44:38	66.8292	13.1942	684046	7418536	2	828
1103008	20110524	17:44:49	66.8292	13.1943	684051	7418538	2	829
1103008	20110524	17:44:58	66.8292	13.1944	684057	7418540	2	830
1103008	20110524	17:45:08	66.8292	13.1945	684061	7418542	2	831
1103008	20110524	17:45:18	66.8292	13.1946	684065	7418543	2	832
1103008	20110524	17:45:28	66.8293	13.1947	684068	7418544	2	833
1103008	20110524	17:45:39	66.8292	13.1949	684074	7418543	2	834
1103008	20110524	17:45:48	66.8292	13.1949	684077	7418543	2	835
1103008	20110524	17:45:59	66.8292	13.195	684082	7418542	2	836
1103008	20110524	17:46:09	66.8292	13.1951	684086	7418541	2	837
1103008	20110524	17:46:19	66.8292	13.1952	684090	7418541	2	838
1103008	20110524	17:46:28	66.8292	13.1953	684094	7418540	2	839
1103008	20110524	17:46:38	66.8292	13.1954	684097	7418539	2	840
1103008	20110524	17:46:48	66.8292	13.1954	684100	7418539	2	841
1103008	20110524	17:46:59	66.8292	13.1955	684104	7418539	2	842
1103008	20110524	17:47:08	66.8292	13.1956	684107	7418539	2	843
1103008	20110524	17:47:19	66.8292	13.1957	684110	7418540	2	844
1103008	20110524	17:47:28	66.8292	13.1958	684114	7418541	2	845
1103008	20110524	17:47:39	66.8292	13.1958	684117	7418542	2	846
1103008	20110524	17:47:49	66.8292	13.1959	684119	7418545	2	847
1103008	20110524	17:47:58	66.8292	13.1959	684122	7418546	2	848
1103008	20110524	17:48:08	66.8292	13.196	684126	7418547	2	849
1103008	20110524	17:48:18	66.8293	13.1961	684128	7418549	2	850
1103008	20110524	17:48:28	66.8293	13.1962	684132	7418550	2	851
1103008	20110524	17:48:38	66.8293	13.1962	684135	7418552	2	852
1103008	20110524	17:48:48	66.8293	13.1963	684137	7418553	2	853
1103008	20110524	17:48:59	66.8293	13.1964	684140	7418554	2	854
1103008	20110524	17:49:09	66.8293	13.1965	684145	7418556	2	855
1103008	20110524	17:49:18	66.8293	13.1965	684147	7418557	2	856
1103008	20110524	17:49:28	66.8293	13.1966	684151	7418558	2	857
1103008	20110524	17:49:39	66.8293	13.1967	684155	7418560	2	858
1103008	20110524	17:49:49	66.8293	13.1968	684158	7418560	2	859
1103008	20110524	17:49:59	66.8294	13.1968	684160	7418562	2	860
1103008	20110524	17:50:09	66.8294	13.1969	684163	7418566	2	861
1103008	20110524	17:50:19	66.8294	13.197	684167	7418570	2	862
1103008	20110524	17:50:29	66.8294	13.1971	684171	7418573	2	863
1103008	20110524	17:50:39	66.8295	13.1972	684174	7418575	2	864
1103008	20110524	17:50:48	66.8295	13.1973	684179	7418578	2	865
1103008	20110524	17:50:59	66.8295	13.1974	684184	7418581	2	866
1103008	20110524	17:51:09	66.8295	13.1975	684188	7418583	2	867
1103008	20110524	17:51:18	66.8295	13.1976	684191	7418585	2	868
1103008	20110524	17:51:28	66.8296	13.1977	684195	7418588	2	869
1103008	20110524	17:51:39	66.8296	13.1978	684199	7418590	2	870
1103008	20110524	17:51:49	66.8296	13.1979	684204	7418592	2	871
1103008	20110524	17:51:59	66.8296	13.198	684209	7418593	2	872
1103008	20110524	17:52:08	66.8296	13.1981	684214	7418595	2	873
1103008	20110524	17:52:18	66.8296	13.1982	684220	7418596	2	874
1103008	20110524	17:52:28	66.8296	13.1984	684227	7418596	2	875
1103008	20110524	17:52:39	66.8296	13.1985	684232	7418597	2	876
1103008	20110524	17:52:48	66.8296	13.1986	684238	7418597	2	877
1103008	20110524	17:52:59	66.8296	13.1988	684244	7418599	2	878
1103008	20110524	17:53:09	66.8297	13.1989	684248	7418601	2	879
1103008	20110524	17:53:19	66.8297	13.199	684254	7418603	2	880
1103008	20110524	17:53:28	66.8297	13.1992	684261	7418606	2	881
1103008	20110524	17:53:39	66.8297	13.1993	684266	7418608	2	882
1103008	20110524	17:53:48	66.8297	13.1994	684271	7418612	2	883
1103008	20110524	17:53:59	66.8297	13.1995	684275	7418613	2	884
1103008	20110524	17:54:09	66.8298	13.1996	684280	7418615	2	885
1103008	20110524	17:54:18	66.8298	13.1997	684284	7418617	2	886
1103008	20110524	17:54:29	66.8298	13.1998	684289	7418619	2	887
1103008	20110524	17:54:39	66.8298	13.2	684295	7418618	2	888
1103008	20110524	17:54:48	66.8298	13.2001	684299	7418617	2	889
1103008	20110524	17:54:58	66.8297	13.2001	684302	7418615	2	890
1103008	20110524	17:55:08	66.8297	13.2002	684306	7418612	2	891
1103008	20110524	17:55:18	66.8297	13.2003	684309	7418609	2	892
1103008	20110524	17:55:29	66.8297	13.2004	684313	7418606	2	893
1103008	20110524	17:55:38	66.8296	13.2005	684318	7418603	2	894
1103008	20110524	17:55:48	66.8296	13.2005	684321	7418602	2	895
1103008	20110524	17:55:58	66.8296	13.2006	684325	7418600	2	896
1103008	20110524	17:56:09	66.8296	13.2007	684330	7418598	2	897
1103008	20110524	17:56:19	66.8296	13.2008	684333	7418596	2	898
1103008	20110524	17:56:28	66.8295	13.2009	684336	7418594	2	899
1103008	20110524	17:56:39	66.8295	13.2009	684338	7418593	2	900
1103008	20110524	17:56:48	66.8295	13.201	684340	7418592	2	901
1103008	20110524	17:56:58	66.8295	13.201	684343	7418591	2	902
1103008	20110524	17:57:09	66.8295	13.2011	684346	7418590	2	903
1103008	20110524	17:57:18	66.8295	13.2011	684347	7418590	2	904
1103008	20110524	17:57:28	66.8295	13.2012	684350	7418589	2	905
1103008	20110524	17:57:38	66.8295	13.2012	684353	7418587	2	906
1103008	20110524	17:57:49	66.8295	13.2013	684357	7418587	2	907
1103008	20110524	17:57:58	66.8294	13.2014	684360	7418585	2	908
1103008	20110524	17:58:08	66.8294	13.2015	684364	7418585	2	909
1103008	20110524	17:58:19	66.8294	13.2016	684368	7418583	2	910
1103008	20110524	17:58:28	66.8294	13.2017	684371	7418583	2	911
1103008	20110524	17:58:39	66.8294	13.2017	684374	7418582	2	912
1103008	20110524	17:58:49	66.8294	13.2018	684378	7418581	2	913
1103008	20110524	17:58:58	66.8294	13.2019	684381	7418581	2	914
1103008	20110524	17:59:08	66.8294	13.202	684385	7418579	2	915
1103008	20110524	17:59:19	66.8294	13.202	684388	7418579	2	916
1103008	20110524	17:59:29	66.8294	13.2021	684392	7418578	2	917
1103008	20110524	17:59:38	66.8294	13.2022	684395	7418578	2	918
1103008	20110524	17:59:48	66.8294	13.2023	684400	7418579	2	919
1103008	20110524	17:59:58	66.8294	13.2024	684403	7418581	2	920
1103008	20110524	18:00:00	66.8294	13.2024	684404	7418581	2	921
1103009	20110525	08:50:57	66.8146	13.1907	684002	7416900	2	922
1103009	20110525	08:51:08	66.8145	13.1907	684002	7416895		923
1103009	20110525	08:51:18	66.8145	13.1907	684001	7416890	2	924
1103009	20110525	08:51:27	66.8145	13.1906	684000	7416886	2	925
1103009	20110525	08:51:37	66.8144	13.1906	683998	7416881	2	926
1103009	20110525	08:51:48	66.8144	13.1905	683997	7416877	2	927
1103009	20110525	08:51:57	66.8143	13.1905	683995	7416872		928
1103009	20110525	08:52:08	66.8143	13.1905	683993	7416868	2	929
1103009	20110525	08:52:17	66.8143	13.1904	683992	7416865	2	930
1103009	20110525	08:52:27	66.8142	13.1904	683990	7416859	2	931
1103009	20110525	08:52:38	66.8142	13.1903	683989	7416854	2	932
1103009	20110525	08:52:48	66.8141	13.1903	683987	7416849	2	933
1103009	20110525	08:52:58	66.8141	13.1902	683986	7416844	2	934
1103009	20110525	08:53:08	66.8141	13.1902	683983	7416839	2	935
1103009	20110525	08:53:17	66.814	13.1901	683982	7416834	2	936
1103009	20110525	08:53:27	66.814	13.1901	683981	7416829	2	937
1103009	20110525	08:53:38	66.8139	13.1901	683980	7416825	2	938
1103009	20110525	08:53:47	66.8139	13.1901	683980	7416821	2	939
1103009	20110525	08:53:57	66.8139	13.1901	683979	7416817	2	940
1103009	20110525	08:54:07	66.8138	13.19	683979	7416813	2	941
1103009	20110525	08:54:17	66.8138	13.19	683977	7416810	2	942
1103009	20110525	08:54:27	66.8137	13.19	683976	7416805	2	943
1103009	20110525	08:54:38	66.8137	13.1899	683973	7416803	2	944
1103009	20110525	08:54:48	66.8137	13.1898	683971	7416799	2	945
1103009	20110525	08:54:57	66.8137	13.1898	683969	7416797	2	946
1103009	20110525	08:55:07	66.8137	13.1897	683966	7416794	2	947
1103009	20110525	08:55:18	66.8136	13.1897	683963	7416792		948
1103009	20110525	08:55:28	66.8136	13.1896	683961	7416789	2	949
1103009	20110525	08:55:37	66.8136	13.1895	683956	7416787	2	950
1103009	20110525	08:55:47	66.8136	13.1894	683953	7416785		951
1103009	20110525	08:55:58	66.8136	13.1893	683950	7416783	2	952
1103009	20110525	08:56:07	66.8136	13.1893	683946	7416781	2	953
1103009	20110525	08:56:17	66.8135	13.1892	683943	7416778	2	954
1103009	20110525	08:56:27	66.8135	13.1891	683940	7416776	2	955
1103009	20110525	08:56:37	66.8135	13.189	683936	7416773	2	956
1103009	20110525	08:56:47	66.8135	13.1889	683933	7416770		957
1103009	20110525	08:56:58	66.8134	13.1889	683930	7416766	2	958
1103009	20110525	08:57:07	66.8134	13.1888	683928	7416762	2	959
1103009	20110525	08:57:18	66.8134	13.1888	683926	7416760	2	960
1103009	20110525	08:57:28	66.8133	13.1887	683924	7416756	2	961
1103009	20110525	08:57:37	66.8133	13.1887	683924	7416751	2	962
1103009	20110525	08:57:47	66.8133	13.1887	683923	7416746	2	963
1103009	20110525	08:57:57	66.8132	13.1887	683923	7416742	2	964
1103009	20110525	08:58:07	66.8132	13.1886	683922	7416738	2	965
1103009	20110525	08:58:17	66.8131	13.1887	683924	7416733	2	966
1103009	20110525	08:58:27	66.8131	13.1887	683923	7416729	2	967
1103009	20110525	08:58:38	66.8131	13.1886	683923	7416724	2	968
1103009	20110525	08:58:47	66.813	13.1886	683924	7416719	2	969
1103009	20110525	08:58:58	66.813	13.1886	683924	7416713	2	970
1103009	20110525	08:59:07	66.8129	13.1886	683924	7416709	2	971
1103009	20110525	08:59:18	66.8129	13.1886	683924	7416703	2	972
1103009	20110525	08:59:27	66.8128	13.1886	683924	7416698	2	973
1103009	20110525	08:59:37	66.8128	13.1886	683924	7416692	2	974
1103009	20110525	08:59:47	66.8127	13.1886	683924	7416688	2	975
1103009	20110525	08:59:58	66.8127	13.1886	683924	7416683	2	976
1103009	20110525	09:00:08	66.8127	13.1886	683924	7416679	2	977
1103009	20110525	09:00:18	66.8126	13.1886	683924	7416672	2	978
1103009	20110525	09:00:27	66.8126	13.1886	683923	7416669	2	979
1103009	20110525	09:00:37	66.8125	13.1886	683924	7416665		980
1103009	20110525	09:00:47	66.8125	13.1885	683923	7416661	2	981
1103009	20110525	09:00:57	66.8125	13.1885	683923	7416657	2	982
1103009	20110525	09:01:08	66.8124	13.1885	683922	7416653	2	983
1103009	20110525	09:01:17	66.8124	13.1885	683921	7416648	2	984
1103009	20110525	09:01:27	66.8124	13.1884	683919	7416645	2	985
1103009	20110525	09:01:37	66.8123	13.1883	683915	7416643	2	986
1103009	20110525	09:01:47	66.8123	13.1883	683912	7416641	2	987
1103009	20110525	09:01:58	66.8123	13.1882	683908	7416641	2	988
1103009	20110525	09:02:07	66.8123	13.1881	683904	7416641	2	989
1103009	20110525	09:02:18	66.8123	13.188	683901	7416642	2	990
1103009	20110525	09:02:27	66.8124	13.1879	683897	7439007		991	longitude
1103009	20110525	09:02:37	66.8124	13.1878	683893	7416645	2	992
1103009	20110525	09:02:48	66.8124	13.1877	683889	7416647	2	993
1103009	20110525	09:02:58	66.8124	13.1876	683884	7416649	2	994
1103009	20110525	09:03:07	66.8124	13.1875	683880	7416651	2	995
1103009	20110525	09:03:18	66.8124	13.1875	683876	7416651	2	996
1103009	20110525	09:03:27	66.8124	13.1874	683872	7416651	2	997
1103009	20110525	09:03:37	66.8124	13.1873	683869	7416650	2	998
1103009	20110525	09:03:47	66.8124	13.1872	683866	7416648	2	999
1103009	20110525	09:03:58	66.8124	13.1872	683863	7416649	2	1000
1103009	20110525	09:04:08	66.8124	13.1871	683860	7416648	2	1001
1103009	20110525	09:04:17	66.8124	13.187	683857	7416647	2	1002
1103009	20110525	09:04:27	66.8124	13.187	683854	7416647	2	1003
1103009	20110525	09:04:38	66.8124	13.1869	683851	7416647	2	1004
1103009	20110525	09:04:48	66.8124	13.1868	683846	7416645	2	1005
1103009	20110525	09:04:57	66.8124	13.1867	683843	7416645	2	1006
1103009	20110525	09:05:08	66.8124	13.1866	683839	7416643	2	1007
1103009	20110525	09:05:18	66.8124	13.1865	683834	7416644	2	1008
1103009	20110525	09:05:27	66.8124	13.1864	683829	7416644	2	1009
1103009	20110525	09:05:37	66.8124	13.1863	683825	7416645	2	1010
1103009	20110525	09:05:47	66.8124	13.1862	683821	7416645	2	1011
1103009	20110525	09:05:58	66.8124	13.1861	683817	7416646		1012
1103009	20110525	09:06:07	66.8124	13.186	683813	7416647	2	1013
1103009	20110525	09:06:18	66.8124	13.186	683810	7416648	2	1014
1103009	20110525	09:06:28	66.8125	13.1859	683806	7416649	2	1015
1103009	20110525	09:06:38	66.8125	13.1858	683802	7416650	2	1016
1103009	20110525	09:06:48	66.8125	13.1857	683798	7416650	2	1017
1103009	20110525	09:06:58	66.8125	13.1856	683794	7416651	2	1018
1103009	20110525	09:07:08	66.8125	13.1855	683791	7416653	2	1019
1103009	20110525	09:07:17	66.8125	13.1854	683787	7416655	2	1020
1103009	20110525	09:07:28	66.8125	13.1853	683783	7416657	2	1021
1103009	20110525	09:07:38	66.8126	13.1853	683780	7416659	2	1022
1103009	20110525	09:07:47	66.8126	13.1852	683775	7416662	2	1023
1103009	20110525	09:07:58	66.8126	13.185	683769	7416664	2	1024
1103010	20110525	09:19:38	66.8095	13.1746	683332	7416291	2	1025
1103010	20110525	09:19:49	66.8095	13.1745	683330	7416289	2	1026
1103010	20110525	09:19:59	66.8095	13.1745	683328	7416289	2	1027
1103010	20110525	09:20:09	66.8095	13.1745	683328	7416289	2	1028
1103010	20110525	09:20:19	66.8095	13.1744	683325	7416289	2	1029
1103010	20110525	09:20:29	66.8095	13.1744	683324	7416288	2	1030
1103010	20110525	09:20:39	66.8095	13.1743	683320	7416288	2	1031
1103010	20110525	09:20:49	66.8095	13.1742	683315	7416286	2	1032
1103010	20110525	09:20:59	66.8095	13.1741	683311	7416284	2	1033
1103010	20110525	09:21:09	66.8095	13.174	683306	7416282	2	1034
1103010	20110525	09:21:19	66.8094	13.1739	683303	7416279	2	1035
1103010	20110525	09:21:29	66.8094	13.1738	683298	7416278	2	1036
1103010	20110525	09:21:39	66.8094	13.1737	683294	7416276	2	1037
1103010	20110525	09:21:49	66.8094	13.1736	683291	7416275	2	1038
1103010	20110525	09:21:59	66.8094	13.1735	683285	7416272	2	1039
1103010	20110525	09:22:09	66.8094	13.1734	683281	7416271	2	1040
1103010	20110525	09:22:19	66.8094	13.1733	683278	7416270	2	1041
1103010	20110525	09:22:29	66.8094	13.1732	683273	7416269	2	1042
1103010	20110525	09:22:39	66.8094	13.1731	683268	7416267	2	1043
1103010	20110525	09:22:49	66.8093	13.173	683264	7416265	2	1044
1103010	20110525	09:22:59	66.8093	13.1729	683259	7416265	2	1045
1103010	20110525	09:23:09	66.8093	13.1728	683254	7416264	2	1046
1103010	20110525	09:23:19	66.8093	13.1727	683251	7416263	2	1047
1103010	20110525	09:23:29	66.8093	13.1726	683248	7416263	2	1048
1103010	20110525	09:23:39	66.8093	13.1725	683244	7416262	2	1049
1103010	20110525	09:23:49	66.8093	13.1724	683241	7416261	2	1050
1103010	20110525	09:23:59	66.8093	13.1724	683239	7416260	2	1051
1103010	20110525	09:24:09	66.8093	13.1724	683238	7438670	2	1052	longitude
1103010	20110525	09:24:19	66.8093	13.1723	683237	7416256	2	1053
1103010	20110525	09:24:29	66.8092	13.1723	683236	7416251	2	1054
1103010	20110525	09:24:39	66.8092	13.1723	683235	7416246		1055
1103010	20110525	09:24:49	66.8091	13.1723	683238	7416240	2	1056
1103010	20110525	09:24:59	66.8091	13.1724	683239	7416235	2	1057
1103010	20110525	09:25:09	66.8091	13.1724	683241	7416231	2	1058
1103010	20110525	09:25:19	66.809	13.1724	683243	7416226	2	1059
1103010	20110525	09:25:29	66.809	13.1725	683244	7416222	2	1060
1103010	20110525	09:25:39	66.8089	13.1724	683243	7416216		1061
1103010	20110525	09:25:49	66.8089	13.1724	683242	7416211	2	1062
1103010	20110525	09:25:59	66.8088	13.1723	683240	7416204	2	1063
1103010	20110525	09:26:09	66.8088	13.1723	683237	7416199	2	1064
1103010	20110525	09:26:19	66.8087	13.1722	683236	7416195	2	1065
1103010	20110525	09:26:29	66.8087	13.1722	683233	7416190	2	1066
1103010	20110525	09:26:39	66.8087	13.1721	683232	7416186	2	1067
1103010	20110525	09:26:49	66.8086	13.1721	683230	7416181	2	1068
1103010	20110525	09:26:59	66.8086	13.172	683228	7416179	2	1069
1103010	20110525	09:27:09	66.8086	13.172	683226	7416177	2	1070
1103010	20110525	09:27:19	66.8086	13.1719	683224	7416174	2	1071
1103010	20110525	09:27:29	66.8085	13.1719	683224	7416172	2	1072
1103010	20110525	09:27:39	66.8085	13.1718	683220	7416171	2	1073
1103010	20110525	09:27:49	66.8085	13.1718	683219	7416170		1074
1103010	20110525	09:27:59	66.8085	13.1718	683217	7416170	2	1075
1103010	20110525	09:28:09	66.8085	13.1717	683213	7416168	2	1076
1103010	20110525	09:28:19	66.8085	13.1716	683209	7416167	2	1077
1103010	20110525	09:28:29	66.8085	13.1715	683205	7416166	2	1078
1103010	20110525	09:28:39	66.8085	13.1714	683202	7416164	2	1079
1103010	20110525	09:28:49	66.8085	13.1714	683200	7416164	2	1080
1103010	20110525	09:28:59	66.8085	13.1713	683195	7416164	2	1081
1103010	20110525	09:29:09	66.8085	13.1712	683193	7416164	2	1082
1103010	20110525	09:29:19	66.8085	13.1711	683189	7416165	2	1083
1103010	20110525	09:29:29	66.8085	13.171	683185	7416164	2	1084
1103010	20110525	09:29:39	66.8085	13.171	683182	7416164	2	1085
1103010	20110525	09:29:49	66.8085	13.1709	683178	7416165	2	1086
1103010	20110525	09:29:59	66.8085	13.1708	683176	7416164	2	1087
1103010	20110525	09:30:09	66.8085	13.1707	683172	7416166	2	1088
1103010	20110525	09:30:19	66.8085	13.1707	683170	7416166	2	1089
1103010	20110525	09:30:29	66.8085	13.1706	683167	7416165	2	1090
1103010	20110525	09:30:39	66.8085	13.1705	683163	7416164	2	1091
1103010	20110525	09:30:49	66.8085	13.1704	683158	7416162	2	1092
1103010	20110525	09:30:59	66.8085	13.1704	683155	7416161	2	1093
1103010	20110525	09:31:09	66.8085	13.1703	683151	7416160	2	1094
1103010	20110525	09:31:19	66.8085	13.1702	683147	7416161	2	1095
1103010	20110525	09:31:29	66.8085	13.1701	683145	7416162	2	1096
1103010	20110525	09:31:39	66.8085	13.17	683141	7416165	2	1097
1103010	20110525	09:31:49	66.8085	13.17	683138	7416165	2	1098
1103010	20110525	09:31:59	66.8085	13.1699	683134	7416167	2	1099
1103010	20110525	09:32:09	66.8086	13.1698	683129	7416168	2	1100
1103010	20110525	09:32:19	66.8086	13.1697	683125	7416169	2	1101
1103010	20110525	09:32:29	66.8086	13.1696	683120	7416172	2	1102
1103010	20110525	09:32:39	66.8086	13.1695	683115	7416174	2	1103
1103010	20110525	09:32:49	66.8086	13.1693	683109	7416176	2	1104
1103010	20110525	09:32:59	66.8087	13.1692	683104	7416179	2	1105
1103010	20110525	09:33:09	66.8087	13.1691	683101	7416180	2	1106
1103010	20110525	09:33:19	66.8087	13.1691	683098	7416179	2	1107
1103010	20110525	09:33:29	66.8087	13.169	683095	7416178	2	1108
1103010	20110525	09:33:39	66.8087	13.169	683094	7416177	2	1109
1103010	20110525	09:33:49	66.8086	13.169	683093	7416173	2	1110
1103010	20110525	09:33:59	66.8086	13.1689	683093	7416166	2	1111
1103010	20110525	09:34:09	66.8085	13.169	683094	7416158	2	1112
1103010	20110525	09:34:19	66.8084	13.169	683094	7416153	2	1113
1103010	20110525	09:34:29	66.8084	13.169	683096	7416151	2	1114
1103010	20110525	09:34:39	66.8084	13.169	683097	7416147	2	1115
1103010	20110525	09:34:49	66.8084	13.169	683098	7416143	2	1116
1103010	20110525	09:34:59	66.8083	13.1691	683100	7416139	2	1117
1103010	20110525	09:35:09	66.8083	13.1691	683101	7416134	2	1118
1103010	20110525	09:35:19	66.8082	13.1691	683101	7416128	2	1119
1103010	20110525	09:35:29	66.8082	13.1691	683101	7416121	2	1120
1103010	20110525	09:35:39	66.8081	13.1691	683101	7416115	2	1121
1103010	20110525	09:35:49	66.808	13.1691	683102	7416109	2	1122
1103010	20110525	09:35:59	66.808	13.169	683102	7416102	2	1123
1103010	20110525	09:36:09	66.8079	13.169	683101	7416096	2	1124
1103010	20110525	09:36:19	66.8079	13.169	683100	7416091	2	1125
1103010	20110525	09:36:29	66.8079	13.169	683099	7416087	2	1126
1103010	20110525	09:36:39	66.8078	13.169	683099	7416085	2	1127
1103010	20110525	09:36:49	66.8078	13.1689	683098	7416081	2	1128
1103010	20110525	09:36:59	66.8078	13.1689	683096	7416078	2	1129
1103010	20110525	09:37:09	66.8077	13.1688	683092	7416074	2	1130
1103010	20110525	09:37:19	66.8077	13.1687	683087	7416073	2	1131
1103010	20110525	09:37:29	66.8077	13.1686	683083	7416072	2	1132
1103010	20110525	09:37:38	66.8077	13.1685	683079	7416073	2	1133
1103011	20110525	09:53:56	66.8054	13.1346	681611	7415711	2	1134
1103011	20110525	09:54:07	66.8054	13.1345	681607	7415709	2	1135
1103011	20110525	09:54:17	66.8053	13.1345	681605	7415707	2	1136
1103011	20110525	09:54:26	66.8053	13.1345	681604	7415705	2	1137
1103011	20110525	09:54:37	66.8053	13.1344	681602	7415703	2	1138
1103011	20110525	09:54:46	66.8053	13.1344	681602	7415701	2	1139
1103011	20110525	09:54:56	66.8053	13.1344	681600	7415697	2	1140
1103011	20110525	09:55:07	66.8052	13.1343	681599	7415694	2	1141
1103011	20110525	09:55:16	66.8052	13.1343	681597	7415691	2	1142
1103011	20110525	09:55:27	66.8052	13.1342	681595	7415688	2	1143
1103011	20110525	09:55:36	66.8051	13.1342	681593	7415684	2	1144
1103011	20110525	09:55:46	66.8051	13.1341	681591	7415681	2	1145
1103011	20110525	09:55:57	66.8051	13.1341	681588	7415677	2	1146
1103011	20110525	09:56:07	66.8051	13.134	681586	7415674	2	1147
1103011	20110525	09:56:17	66.805	13.1339	681583	7415670	2	1148
1103011	20110525	09:56:26	66.805	13.1339	681580	7415667	2	1149
1103011	20110525	09:56:37	66.805	13.1338	681578	7415665	2	1150
1103011	20110525	09:56:47	66.805	13.1337	681575	7415663	2	1151
1103011	20110525	09:56:56	66.8049	13.1337	681573	7415660	2	1152
1103011	20110525	09:57:06	66.8049	13.1336	681570	7415658	2	1153
1103011	20110525	09:57:17	66.8049	13.1335	681567	7415656	2	1154
1103011	20110525	09:57:27	66.8049	13.1335	681564	7415655	2	1155
1103011	20110525	09:57:37	66.8049	13.1334	681559	7415652	2	1156
1103011	20110525	09:57:46	66.8049	13.1333	681555	7415651	2	1157
1103011	20110525	09:57:57	66.8049	13.1332	681550	7415650	2	1158
1103011	20110525	09:58:06	66.8049	13.133	681546	7415649	2	1159
1103011	20110525	09:58:16	66.8049	13.133	681542	7415648	2	1160
1103011	20110525	09:58:26	66.8048	13.1329	681538	7415646	2	1161
1103011	20110525	09:58:36	66.8048	13.1328	681535	7415646	2	1162
1103011	20110525	09:58:46	66.8048	13.1327	681531	7415644	2	1163
1103011	20110525	09:58:57	66.8048	13.1326	681527	7415642	2	1164
1103011	20110525	09:59:07	66.8048	13.1325	681523	7415641	2	1165
1103011	20110525	09:59:16	66.8048	13.1324	681520	7415639	2	1166
1103011	20110525	09:59:26	66.8048	13.1324	681516	7415638	2	1167
1103011	20110525	09:59:36	66.8048	13.1323	681513	7415636	2	1168
1103011	20110525	09:59:46	66.8047	13.1322	681509	7415634	2	1169
1103011	20110525	09:59:57	66.8047	13.1321	681506	7415630	2	1170
1103011	20110525	10:00:07	66.8047	13.1321	681503	7415628	2	1171
1103011	20110525	10:00:16	66.8047	13.132	681501	7415624	2	1172
1103011	20110525	10:00:26	66.8046	13.132	681500	7415621	2	1173
1103011	20110525	10:00:36	66.8046	13.1319	681497	7415617	2	1174
1103011	20110525	10:00:46	66.8046	13.1319	681496	7415613		1175
1103011	20110525	10:00:56	66.8045	13.1318	681495	7415610	2	1176
1103011	20110525	10:01:06	66.8045	13.1318	681494	7415605	2	1177
1103011	20110525	10:01:17	66.8045	13.1318	681493	7415602	2	1178
1103011	20110525	10:01:27	66.8044	13.1317	681491	7415597	2	1179
1103011	20110525	10:01:36	66.8044	13.1317	681492	7415593	2	1180
1103011	20110525	10:01:47	66.8044	13.1317	681492	7415589	2	1181
1103011	20110525	10:01:56	66.8043	13.1317	681492	7415586	2	1182
1103011	20110525	10:02:06	66.8043	13.1317	681492	7415582	2	1183
1103011	20110525	10:02:16	66.8043	13.1317	681492	7415578	2	1184
1103011	20110525	10:02:26	66.8042	13.1317	681493	7415573	2	1185
1103011	20110525	10:02:37	66.8042	13.1318	681494	7415569	2	1186
1103011	20110525	10:02:47	66.8041	13.1317	681493	7415565	2	1187
1103011	20110525	10:02:56	66.8041	13.1317	681492	7415559	2	1188
1103011	20110525	10:03:07	66.804	13.1316	681490	7415553	2	1189
1103011	20110525	10:03:17	66.804	13.1316	681487	7415546	2	1190
1103011	20110525	10:03:27	66.8039	13.1315	681485	7415540	2	1191
1103011	20110525	10:03:36	66.8039	13.1314	681482	7415536	2	1192
1103011	20110525	10:03:46	66.8038	13.1314	681479	7415529	2	1193
1103011	20110525	10:03:57	66.8038	13.1313	681477	7415526	2	1194
1103011	20110525	10:04:06	66.8038	13.1313	681476	7415524	2	1195
1103011	20110525	10:04:17	66.8038	13.1313	681476	7415524	2	1196
1103011	20110525	10:04:26	66.8038	13.1313	681477	7415522	2	1197
1103011	20110525	10:04:37	66.8038	13.1312	681473	7415521	2	1198
1103011	20110525	10:04:46	66.8038	13.1311	681469	7415520	2	1199
1103011	20110525	10:04:56	66.8038	13.131	681465	7415521	2	1200
1103011	20110525	10:05:06	66.8038	13.131	681463	7415521	2	1201
1103011	20110525	10:05:16	66.8038	13.1309	681460	7415521	2	1202
1103011	20110525	10:05:26	66.8038	13.1308	681457	7415521	2	1203
1103011	20110525	10:05:37	66.8038	13.1307	681453	7415522	2	1204
1103011	20110525	10:05:47	66.8038	13.1306	681448	7438058	2	1205	longitude
1103011	20110525	10:05:57	66.8038	13.1305	681442	7415520	2	1206
1103011	20110525	10:06:07	66.8038	13.1304	681438	7415519	2	1207
1103011	20110525	10:06:17	66.8038	13.1303	681434	7415519	2	1208
1103011	20110525	10:06:27	66.8038	13.1302	681430	7415518	2	1209
1103011	20110525	10:06:37	66.8037	13.1301	681426	7415516	2	1210
1103011	20110525	10:06:46	66.8037	13.13	681421	7415515	2	1211
1103011	20110525	10:06:57	66.8037	13.1299	681417	7415513	2	1212
1103011	20110525	10:07:06	66.8037	13.1299	681414	7415511	2	1213
1103011	20110525	10:07:16	66.8037	13.1298	681410	7415510	2	1214
1103011	20110525	10:07:26	66.8037	13.1297	681407	7415508	2	1215
1103011	20110525	10:07:36	66.8037	13.1296	681403	7438046		1216	longitude
1103011	20110525	10:07:47	66.8036	13.1295	681399	7415503	2	1217
1103011	20110525	10:07:56	66.8036	13.1294	681396	7415502	2	1218
1103011	20110525	10:08:06	66.8036	13.1294	681394	7415501	2	1219
1103011	20110525	10:08:16	66.8036	13.1293	681391	7415500	2	1220
1103011	20110525	10:08:26	66.8036	13.1292	681387	7415498	2	1221
1103011	20110525	10:08:36	66.8036	13.1291	681383	7415497	2	1222
1103011	20110525	10:08:47	66.8036	13.1291	681380	7415495	2	1223
1103011	20110525	10:08:57	66.8036	13.129	681376	7415494	2	1224
1103011	20110525	10:09:07	66.8036	13.1289	681372	7415493	2	1225
1103011	20110525	10:09:16	66.8036	13.1288	681368	7415491	2	1226
1103011	20110525	10:09:26	66.8035	13.1287	681364	7415490	2	1227
1103011	20110525	10:09:36	66.8035	13.1286	681359	7415488	2	1228
1103011	20110525	10:09:47	66.8035	13.1285	681356	7415486	2	1229
1103011	20110525	10:09:56	66.8035	13.1284	681350	7415485	2	1230
1103011	20110525	10:10:06	66.8035	13.1283	681348	7415484	2	1231
1103011	20110525	10:10:16	66.8035	13.1282	681344	7415481	2	1232
1103011	20110525	10:10:26	66.8035	13.1281	681340	7415479	2	1233
1103011	20110525	10:10:37	66.8034	13.128	681337	7415476	2	1234
1103011	20110525	10:10:47	66.8034	13.128	681333	7415473	2	1235
1103011	20110525	10:10:56	66.8034	13.1279	681329	7415470	2	1236
1103011	20110525	10:11:07	66.8034	13.1278	681327	7415466	2	1237
1103011	20110525	10:11:16	66.8033	13.1278	681325	7415462	2	1238
1103011	20110525	10:11:26	66.8033	13.1277	681322	7415458	2	1239
1103011	20110525	10:11:37	66.8032	13.1276	681319	7415454	2	1240
1103011	20110525	10:11:47	66.8032	13.1276	681317	7415449		1241
1103011	20110525	10:11:57	66.8032	13.1275	681316	7415446	2	1242
1103011	20110525	10:12:07	66.8031	13.1275	681313	7415440	2	1243
1103011	20110525	10:12:16	66.8031	13.1274	681312	7415436	2	1244
1103011	20110525	10:12:26	66.8031	13.1274	681310	7415432	2	1245
1103011	20110525	10:12:36	66.803	13.1274	681310	7415426	2	1246
1103011	20110525	10:12:47	66.803	13.1273	681309	7415422	2	1247
1103011	20110525	10:12:57	66.8029	13.1273	681309	7415417	2	1248
1103011	20110525	10:13:06	66.8029	13.1273	681308	7415412	2	1249
1103011	20110525	10:13:16	66.8028	13.1273	681308	7415408	2	1250
1103011	20110525	10:13:26	66.8028	13.1273	681308	7415402	2	1251
1103011	20110525	10:13:37	66.8028	13.1273	681309	7415397	2	1252
1103011	20110525	10:13:37	66.8027	13.1273	681309	7415397	2	1253
1103012	20110525	10:32:36	66.7828	13.0994	680230	7413101	2	1254
1103012	20110525	10:32:47	66.7828	13.0994	680232	7413102	2	1255
1103012	20110525	10:32:56	66.7829	13.0995	680234	7413106	2	1256
1103012	20110525	10:33:07	66.7829	13.0995	680236	7413108	2	1257
1103012	20110525	10:33:17	66.7829	13.0996	680237	7413111	2	1258
1103012	20110525	10:33:27	66.7829	13.0996	680240	7413113	2	1259
1103012	20110525	10:33:37	66.783	13.0997	680242	7413118	2	1260
1103012	20110525	10:33:47	66.783	13.0998	680245	7413122	2	1261
1103012	20110525	10:33:57	66.783	13.0998	680247	7413125	2	1262
1103012	20110525	10:34:07	66.7831	13.0999	680249	7413128	2	1263
1103012	20110525	10:34:17	66.7831	13.0999	680252	7413130	2	1264
1103012	20110525	10:34:27	66.7831	13.1	680255	7413135	2	1265
1103012	20110525	10:34:37	66.7832	13.1	680257	7413139	2	1266
1103012	20110525	10:34:47	66.7832	13.1001	680260	7413143	2	1267
1103012	20110525	10:34:57	66.7832	13.1002	680262	7413147	2	1268
1103012	20110525	10:35:06	66.7833	13.1002	680264	7413151	2	1269
1103012	20110525	10:35:17	66.7833	13.1003	680266	7413155	2	1270
1103012	20110525	10:35:27	66.7833	13.1004	680269	7413159	2	1271
1103012	20110525	10:35:37	66.7834	13.1004	680271	7413162	2	1272
1103012	20110525	10:35:47	66.7834	13.1004	680273	7413166	2	1273
1103012	20110525	10:35:57	66.7834	13.1005	680275	7413169	2	1274
1103012	20110525	10:36:06	66.7834	13.1006	680277	7413172	2	1275
1103012	20110525	10:36:16	66.7835	13.1006	680279	7413175	2	1276
1103012	20110525	10:36:26	66.7835	13.1006	680280	7413178	2	1277
1103012	20110525	10:36:37	66.7835	13.1007	680283	7413182	2	1278
1103012	20110525	10:36:46	66.7836	13.1007	680284	7413186	2	1279
1103012	20110525	10:36:57	66.7836	13.1008	680285	7413189	2	1280
1103012	20110525	10:37:07	66.7836	13.1008	680287	7413193	2	1281
1103012	20110525	10:37:17	66.7837	13.1008	680287	7413196	2	1282
1103012	20110525	10:37:27	66.7837	13.1009	680289	7413199	2	1283
1103012	20110525	10:37:36	66.7837	13.1009	680290	7413203	2	1284
1103012	20110525	10:37:47	66.7837	13.1009	680291	7413206	2	1285
1103012	20110525	10:37:57	66.7838	13.101	680292	7413209	2	1286
1103012	20110525	10:38:07	66.7838	13.101	680294	7413213	2	1287
1103012	20110525	10:38:16	66.7838	13.101	680295	7413216	2	1288
1103012	20110525	10:38:26	66.7839	13.1011	680296	7413220	2	1289
1103012	20110525	10:38:36	66.7839	13.1011	680296	7413223	2	1290
1103012	20110525	10:38:47	66.7839	13.1011	680296	7413227	2	1291
1103012	20110525	10:38:56	66.784	13.1011	680297	7413230	2	1292
1103012	20110525	10:39:07	66.784	13.1011	680298	7413234	2	1293
1103012	20110525	10:39:17	66.784	13.1011	680298	7413237	2	1294
1103012	20110525	10:39:27	66.784	13.1012	680299	7413240	2	1295
1103012	20110525	10:39:37	66.7841	13.1012	680299	7413243	2	1296
1103012	20110525	10:39:46	66.7841	13.1012	680301	7413246	2	1297
1103012	20110525	10:39:57	66.7841	13.1012	680301	7413248	2	1298
1103012	20110525	10:40:07	66.7841	13.1013	680303	7413251	2	1299
1103012	20110525	10:40:17	66.7842	13.1013	680304	7413255	2	1300
1103012	20110525	10:40:27	66.7842	13.1013	680304	7413257	2	1301
1103012	20110525	10:40:37	66.7842	13.1013	680305	7413259	2	1302
1103012	20110525	10:40:47	66.7842	13.1013	680306	7413261	2	1303
1103012	20110525	10:40:57	66.7842	13.1014	680306	7413263	2	1304
1103012	20110525	10:41:07	66.7843	13.1014	680307	7413268	2	1305
1103012	20110525	10:41:16	66.7843	13.1014	680308	7413272	2	1306
1103012	20110525	10:41:26	66.7844	13.1014	680308	7413275	2	1307
1103012	20110525	10:41:36	66.7844	13.1014	680307	7413280	2	1308
1103012	20110525	10:41:46	66.7844	13.1014	680307	7413285	2	1309
1103012	20110525	10:41:56	66.7845	13.1014	680307	7413290	2	1310
1103012	20110525	10:42:07	66.7845	13.1014	680306	7413295	2	1311
1103012	20110525	10:42:17	66.7846	13.1014	680305	7413300	2	1312
1103012	20110525	10:42:27	66.7846	13.1014	680304	7413303	2	1313
1103012	20110525	10:42:37	66.7846	13.1014	680304	7413306	2	1314
1103012	20110525	10:42:47	66.7847	13.1014	680305	7413309	2	1315
1103012	20110525	10:42:57	66.7847	13.1014	680305	7413312	2	1316
1103012	20110525	10:43:07	66.7847	13.1014	680305	7413315	2	1317
1103012	20110525	10:43:16	66.7847	13.1014	680306	7413316	2	1318
1103012	20110525	10:43:27	66.7847	13.1014	680307	7413318	2	1319
1103012	20110525	10:43:37	66.7848	13.1015	680308	7413320	2	1320
1103012	20110525	10:43:47	66.7848	13.1015	680309	7413322	2	1321
1103012	20110525	10:43:57	66.7848	13.1015	680309	7413325	2	1322
1103012	20110525	10:44:07	66.7848	13.1015	680310	7413327	2	1323
1103012	20110525	10:44:17	66.7848	13.1016	680311	7413330	2	1324
1103012	20110525	10:44:27	66.7849	13.1016	680312	7413333	2	1325
1103012	20110525	10:44:36	66.7849	13.1016	680313	7413337	2	1326
1103012	20110525	10:44:47	66.7849	13.1016	680314	7413339	2	1327
1103012	20110525	10:44:56	66.7849	13.1017	680316	7413342	2	1328
1103012	20110525	10:45:07	66.785	13.1017	680317	7413345	2	1329
1103012	20110525	10:45:16	66.785	13.1018	680318	7413349	2	1330
1103012	20110525	10:45:27	66.785	13.1018	680320	7413352	2	1331
1103012	20110525	10:45:37	66.7851	13.1018	680321	7413357	2	1332
1103012	20110525	10:45:47	66.7851	13.1019	680323	7413361	2	1333
1103012	20110525	10:45:57	66.7851	13.1019	680325	7413364	2	1334
1103012	20110525	10:46:07	66.7852	13.1019	680325	7413369	2	1335
1103012	20110525	10:46:17	66.7852	13.102	680326	7413372	2	1336
1103012	20110525	10:46:27	66.7852	13.102	680327	7413376	2	1337
1103012	20110525	10:46:36	66.7853	13.102	680328	7413379	2	1338
1103012	20110525	10:46:47	66.7853	13.1021	680329	7413383	2	1339
1103012	20110525	10:46:57	66.7853	13.1021	680330	7413386	2	1340
1103012	20110525	10:47:06	66.7854	13.1021	680332	7413390	2	1341
1103012	20110525	10:47:17	66.7854	13.1021	680333	7413393	2	1342
1103012	20110525	10:47:27	66.7854	13.1022	680335	7413397	2	1343
1103012	20110525	10:47:37	66.7855	13.1022	680336	7413400	2	1344
1103012	20110525	10:47:47	66.7855	13.1023	680337	7413404	2	1345
1103012	20110525	10:47:57	66.7855	13.1023	680339	7413407	2	1346
1103012	20110525	10:48:07	66.7856	13.1023	680340	7413411	2	1347
1103012	20110525	10:48:17	66.7856	13.1024	680341	7413416	2	1348
1103012	20110525	10:48:26	66.7856	13.1024	680342	7413418	2	1349
1103012	20110525	10:48:37	66.7856	13.1024	680344	7413422	2	1350
1103012	20110525	10:48:46	66.7857	13.1025	680344	7413426	2	1351
1103012	20110525	10:48:57	66.7857	13.1025	680345	7413429	2	1352
1103012	20110525	10:49:07	66.7857	13.1025	680345	7413433	2	1353
1103012	20110525	10:49:11	66.7858	13.1025	680344	7413435	2	1354
1103013	20110525	11:12:56	66.7694	13.0772	679352	7411545	2	1355
1103013	20110525	11:13:06	66.7694	13.0772	679356	7411547	2	1356
1103013	20110525	11:13:17	66.7695	13.0773	679360	7411549	2	1357
1103013	20110525	11:13:28	66.7695	13.0774	679363	7411549	2	1358
1103013	20110525	11:13:37	66.7695	13.0775	679366	7411551	2	1359
1103013	20110525	11:13:46	66.7695	13.0776	679370	7411552	2	1360
1103013	20110525	11:13:57	66.7695	13.0777	679374	7411554	2	1361
1103013	20110525	11:14:06	66.7695	13.0777	679376	7411555	2	1362
1103013	20110525	11:14:17	66.7695	13.0778	679379	7411557	2	1363
1103013	20110525	11:14:27	66.7695	13.0779	679383	7411558	2	1364
1103013	20110525	11:14:37	66.7696	13.078	679386	7411561	2	1365
1103013	20110525	11:14:47	66.7696	13.078	679390	7411562	2	1366
1103013	20110525	11:14:57	66.7696	13.0781	679393	7411565	2	1367
1103013	20110525	11:15:07	66.7696	13.0782	679397	7411566	2	1368
1103013	20110525	11:15:16	66.7696	13.0783	679400	7411569	2	1369
1103013	20110525	11:15:27	66.7696	13.0784	679403	7411571		1370
1103013	20110525	11:15:37	66.7697	13.0784	679406	7411573	2	1371
1103013	20110525	11:15:47	66.7697	13.0785	679410	7411575	2	1372
1103013	20110525	11:15:56	66.7697	13.0786	679413	7411577	2	1373
1103013	20110525	11:16:06	66.7697	13.0787	679416	7411579	2	1374
1103013	20110525	11:16:16	66.7697	13.0788	679420	7411582	2	1375
1103013	20110525	11:16:26	66.7697	13.0788	679424	7411584	2	1376
1103013	20110525	11:16:37	66.7698	13.0789	679427	7411585	2	1377
1103013	20110525	11:16:47	66.7698	13.079	679431	7411588	2	1378
1103013	20110525	11:16:57	66.7698	13.0791	679434	7411590	2	1379
1103013	20110525	11:17:06	66.7698	13.0792	679438	7411592	2	1380
1103013	20110525	11:17:16	66.7698	13.0793	679442	7411594	2	1381
1103013	20110525	11:17:27	66.7698	13.0794	679446	7411596	2	1382
1103013	20110525	11:17:37	66.7698	13.0794	679449	7411598	2	1383
1103013	20110525	11:17:47	66.7699	13.0795	679452	7411599	2	1384
1103013	20110525	11:17:56	66.7699	13.0796	679456	7411601	2	1385
1103013	20110525	11:18:06	66.7699	13.0797	679460	7411603	2	1386
1103013	20110525	11:18:16	66.7699	13.0798	679463	7411605	2	1387
1103013	20110525	11:18:27	66.7699	13.0799	679467	7411608	2	1388
1103013	20110525	11:18:37	66.7699	13.08	679471	7411609	2	1389
1103013	20110525	11:18:47	66.77	13.08	679474	7411611	2	1390
1103013	20110525	11:18:57	66.77	13.0801	679478	7411612	2	1391
1103013	20110525	11:19:07	66.77	13.0802	679481	7411615	2	1392
1103013	20110525	11:19:17	66.77	13.0803	679485	7411616	2	1393
1103013	20110525	11:19:27	66.77	13.0804	679488	7411617		1394
1103013	20110525	11:19:37	66.77	13.0804	679492	7411619	2	1395
1103013	20110525	11:19:46	66.77	13.0806	679497	7411621	2	1396
1103013	20110525	11:19:56	66.77	13.0807	679501	7411623	2	1397
1103013	20110525	11:20:06	66.7701	13.0808	679506	7411625	2	1398
1103013	20110525	11:20:17	66.7701	13.0809	679510	7411626	2	1399
1103013	20110525	11:20:27	66.7701	13.081	679515	7411628	2	1400
1103013	20110525	11:20:37	66.7701	13.0811	679519	7411631	2	1401
1103013	20110525	11:20:47	66.7701	13.0812	679522	7411632	2	1402
1103013	20110525	11:20:57	66.7701	13.0813	679527	7411634	2	1403
1103013	20110525	11:21:06	66.7701	13.0813	679529	7411636	2	1404
1103013	20110525	11:21:17	66.7702	13.0814	679534	7411637		1405
1103013	20110525	11:21:27	66.7702	13.0815	679538	7411639	2	1406
1103013	20110525	11:21:37	66.7702	13.0816	679542	7411641	2	1407
1103013	20110525	11:21:47	66.7702	13.0817	679547	7411642	2	1408
1103013	20110525	11:21:56	66.7702	13.0818	679551	7411644	2	1409
1103013	20110525	11:22:06	66.7702	13.0819	679553	7411644	2	1410
1103013	20110525	11:22:16	66.7702	13.082	679559	7411645	2	1411
1103013	20110525	11:22:26	66.7702	13.0821	679562	7411647	2	1412
1103013	20110525	11:22:37	66.7702	13.0822	679567	7411649	2	1413
1103013	20110525	11:22:47	66.7702	13.0823	679571	7411650	2	1414
1103013	20110525	11:22:56	66.7702	13.0824	679574	7411651	2	1415
1103013	20110525	11:23:06	66.7703	13.0825	679579	7411652	2	1416
1103013	20110525	11:23:16	66.7703	13.0826	679583	7411653	2	1417
1103013	20110525	11:23:26	66.7703	13.0826	679587	7411655	2	1418
1103013	20110525	11:23:36	66.7703	13.0828	679591	7411655	2	1419
1103013	20110525	11:23:47	66.7703	13.0828	679595	7411656	2	1420
1103013	20110525	11:23:57	66.7703	13.083	679600	7411657	2	1421
1103013	20110525	11:24:06	66.7703	13.083	679604	7411658	2	1422
1103013	20110525	11:24:17	66.7703	13.0831	679608	7411659	2	1423
1103013	20110525	11:24:27	66.7703	13.0832	679611	7411660		1424
1103013	20110525	11:24:36	66.7703	13.0833	679616	7411660	2	1425
1103013	20110525	11:24:47	66.7703	13.0834	679620	7411660	2	1426
1103013	20110525	11:24:56	66.7703	13.0835	679625	7411661	2	1427
1103013	20110525	11:25:07	66.7703	13.0836	679629	7411661	2	1428
1103013	20110525	11:25:17	66.7703	13.0837	679633	7411662	2	1429
1103013	20110525	11:25:27	66.7703	13.0838	679637	7411661	2	1430
1103013	20110525	11:25:37	66.7703	13.0839	679641	7411662	2	1431
1103013	20110525	11:25:46	66.7703	13.084	679645	7411662	2	1432
1103013	20110525	11:25:57	66.7703	13.0841	679649	7411662	2	1433
1103013	20110525	11:26:06	66.7703	13.0842	679654	7411661	2	1434
1103013	20110525	11:26:17	66.7703	13.0843	679657	7411661	2	1435
1103013	20110525	11:26:27	66.7703	13.0843	679661	7411661	2	1436
1103013	20110525	11:26:37	66.7703	13.0844	679665	7411662	2	1437
1103013	20110525	11:26:46	66.7703	13.0845	679668	7411662	2	1438
1103013	20110525	11:26:57	66.7703	13.0846	679673	7411661	2	1439
1103013	20110525	11:27:07	66.7703	13.0847	679676	7411661	2	1440
1103013	20110525	11:27:17	66.7703	13.0848	679680	7411662	2	1441
1103013	20110525	11:27:27	66.7703	13.0849	679684	7411662	2	1442
1103013	20110525	11:27:36	66.7703	13.0849	679687	7411663	2	1443
1103013	20110525	11:27:47	66.7703	13.085	679691	7411664	2	1444
1103013	20110525	11:27:56	66.7703	13.0851	679695	7411664	2	1445
1103013	20110525	11:28:07	66.7703	13.0852	679699	7411665	2	1446
1103013	20110525	11:28:17	66.7703	13.0853	679702	7411666	2	1447
1103013	20110525	11:28:27	66.7703	13.0853	679705	7411666	2	1448
1103013	20110525	11:28:36	66.7703	13.0854	679709	7411667	2	1449
1103013	20110525	11:28:47	66.7703	13.0855	679714	7411668	2	1450
1103013	20110525	11:28:57	66.7703	13.0856	679717	7411670	2	1451
1103013	20110525	11:29:06	66.7704	13.0857	679720	7411672	2	1452
1103013	20110525	11:29:17	66.7704	13.0858	679724	7411674	2	1453
1103013	20110525	11:29:27	66.7704	13.0859	679728	7411675	2	1454
1103013	20110525	11:29:37	66.7704	13.0859	679731	7411677	2	1455
1103013	20110525	11:29:47	66.7704	13.086	679734	7411680	2	1456
1103013	20110525	11:29:57	66.7704	13.0861	679738	7411683	2	1457
1103013	20110525	11:30:07	66.7705	13.0862	679742	7411685	2	1458
1103013	20110525	11:30:16	66.7705	13.0863	679745	7411687	2	1459
1103013	20110525	11:30:26	66.7705	13.0864	679748	7411690	2	1460
1103013	20110525	11:30:36	66.7705	13.0864	679751	7411692	2	1461
1103013	20110525	11:30:47	66.7705	13.0865	679755	7411694	2	1462
1103013	20110525	11:30:57	66.7706	13.0866	679758	7411697	2	1463
1103013	20110525	11:31:07	66.7706	13.0867	679762	7411699	2	1464
1103013	20110525	11:31:16	66.7706	13.0867	679765	7411702	2	1465
1103013	20110525	11:31:27	66.7706	13.0868	679767	7411705	2	1466
1103013	20110525	11:31:37	66.7706	13.0869	679771	7411708	2	1467
1103013	20110525	11:31:46	66.7707	13.087	679774	7411711	2	1468
1103013	20110525	11:31:57	66.7707	13.087	679777	7411713	2	1469
1103013	20110525	11:32:06	66.7707	13.0871	679781	7411716	2	1470
1103013	20110525	11:32:17	66.7707	13.0872	679784	7411718	2	1471
1103013	20110525	11:32:27	66.7708	13.0873	679787	7411721	2	1472
1103013	20110525	11:32:37	66.7708	13.0874	679790	7411723	2	1473
1103013	20110525	11:32:47	66.7708	13.0874	679794	7411726	2	1474
1103013	20110525	11:32:56	66.7708	13.0875	679797	7411729	2	1475
1103013	20110525	11:33:06	66.7708	13.0876	679799	7411731	2	1476
1103013	20110525	11:33:17	66.7709	13.0877	679803	7411733	2	1477
1103013	20110525	11:33:26	66.7709	13.0878	679807	7411736	2	1478
1103013	20110525	11:33:37	66.7709	13.0878	679810	7411739	2	1479
1103013	20110525	11:33:47	66.7709	13.0879	679814	7411741	2	1480
1103013	20110525	11:33:57	66.7709	13.088	679817	7411743	2	1481
1103013	20110525	11:34:07	66.7709	13.0881	679820	7411745	2	1482
1103013	20110525	11:34:17	66.771	13.0882	679824	7411747	2	1483
1103013	20110525	11:34:25	66.771	13.0882	679827	7411749	2	1484
1103014	20110525	12:50:38	66.6908	12.9369	673740	7402396	2	1485
1103014	20110525	12:50:48	66.6908	12.9368	673739	7402395	2	1486
1103014	20110525	12:50:58	66.6908	12.9368	673737	7402395	2	1487
1103014	20110525	12:51:08	66.6908	12.9367	673731	7402396	2	1488
1103014	20110525	12:51:18	66.6908	12.9366	673727	7402396	2	1489
1103014	20110525	12:51:28	66.6908	12.9365	673723	7402396	2	1490
1103014	20110525	12:51:38	66.6908	12.9364	673720	7402396	2	1491
1103014	20110525	12:51:48	66.6908	12.9363	673717	7402395	2	1492
1103014	20110525	12:51:58	66.6908	12.9363	673715	7402395	2	1493
1103014	20110525	12:52:08	66.6908	12.9362	673709	7402395	2	1494
1103014	20110525	12:52:19	66.6908	12.9361	673705	7402395	2	1495
1103014	20110525	12:52:29	66.6908	12.936	673701	7402394	2	1496
1103014	20110525	12:52:38	66.6908	12.9359	673699	7402393	2	1497
1103014	20110525	12:52:48	66.6908	12.9358	673695	7402394	2	1498
1103014	20110525	12:52:58	66.6908	12.9357	673690	7402394	2	1499
1103014	20110525	12:53:08	66.6908	12.9357	673688	7402394	2	1500
1103014	20110525	12:53:18	66.6908	12.9356	673683	7402396		1501
1103014	20110525	12:53:28	66.6908	12.9355	673680	7402396	2	1502
1103014	20110525	12:53:38	66.6908	12.9354	673676	7402398	2	1503
1103014	20110525	12:53:48	66.6909	12.9353	673671	7402400	2	1504
1103014	20110525	12:53:58	66.6909	12.9352	673667	7402401	2	1505
1103014	20110525	12:54:08	66.6909	12.9352	673665	7402401	2	1506
1103014	20110525	12:54:18	66.6909	12.9351	673660	7402402	2	1507
1103014	20110525	12:54:28	66.6909	12.935	673655	7402402	2	1508
1103014	20110525	12:54:38	66.6909	12.9348	673651	7402403	2	1509
1103014	20110525	12:54:48	66.6909	12.9348	673647	7402403	2	1510
1103014	20110525	12:54:58	66.6909	12.9347	673642	7402404	2	1511
1103014	20110525	12:55:09	66.6909	12.9346	673638	7402404	2	1512
1103014	20110525	12:55:18	66.6909	12.9345	673635	7402403	2	1513
1103014	20110525	12:55:28	66.6909	12.9344	673630	7402403	2	1514
1103014	20110525	12:55:38	66.6909	12.9343	673625	7402402	2	1515
1103014	20110525	12:55:48	66.6909	12.9342	673623	7402399	2	1516
1103014	20110525	12:55:58	66.6909	12.9342	673622	7402396	2	1517
1103014	20110525	12:56:08	66.6908	12.9341	673618	7402393	2	1518
1103014	20110525	12:56:18	66.6908	12.934	673615	7402390	2	1519
1103014	20110525	12:56:28	66.6908	12.934	673613	7402385	2	1520
1103014	20110525	12:56:38	66.6908	12.934	673614	7402383	2	1521
1103014	20110525	12:56:48	66.6907	12.9339	673612	7402381	2	1522
1103014	20110525	12:56:58	66.6907	12.9339	673611	7402378	2	1523
1103014	20110525	12:57:08	66.6907	12.9339	673609	7402373	2	1524
1103014	20110525	12:57:18	66.6906	12.9338	673607	7402369	2	1525
1103014	20110525	12:57:28	66.6906	12.9338	673605	7402366	2	1526
1103014	20110525	12:57:38	66.6906	12.9337	673604	7402362	2	1527
1103014	20110525	12:57:48	66.6905	12.9337	673601	7402357	2	1528
1103014	20110525	12:57:58	66.6905	12.9336	673600	7402353	2	1529
1103014	20110525	12:58:08	66.6904	12.9336	673598	7402349	2	1530
1103014	20110525	12:58:18	66.6904	12.9335	673595	7402345	2	1531
1103014	20110525	12:58:28	66.6904	12.9334	673592	7402341	2	1532
1103014	20110525	12:58:38	66.6903	12.9334	673591	7402337	2	1533
1103014	20110525	12:58:48	66.6903	12.9334	673589	7402334	2	1534
1103014	20110525	12:58:58	66.6903	12.9333	673587	7402330	2	1535
1103014	20110525	12:59:08	66.6903	12.9332	673584	7402327	2	1536
1103014	20110525	12:59:18	66.6902	12.9332	673582	7402324	2	1537
1103014	20110525	12:59:28	66.6902	12.9331	673579	7402322	2	1538
1103014	20110525	12:59:38	66.6902	12.933	673575	7402319	2	1539
1103014	20110525	12:59:48	66.6902	12.9329	673572	7402316	2	1540
1103014	20110525	12:59:58	66.6901	12.9328	673568	7402313	2	1541
1103014	20110525	13:00:08	66.6901	12.9328	673564	7402311	2	1542
1103014	20110525	13:00:18	66.6901	12.9327	673560	7402308	2	1543
1103014	20110525	13:00:28	66.6901	12.9326	673557	7402306	2	1544
1103014	20110525	13:00:38	66.6901	12.9325	673554	7402303	2	1545
1103014	20110525	13:00:48	66.69	12.9324	673551	7402300	2	1546
1103014	20110525	13:00:58	66.69	12.9323	673546	7402297	2	1547
1103014	20110525	13:01:08	66.69	12.9323	673543	7402294	2	1548
1103014	20110525	13:01:18	66.69	12.9322	673540	7402292	2	1549
1103014	20110525	13:01:28	66.6899	12.9321	673536	7402289	2	1550
1103014	20110525	13:01:38	66.6899	12.932	673533	7402287	2	1551
1103014	20110525	13:01:48	66.6899	12.9319	673528	7402284	2	1552
1103014	20110525	13:01:58	66.6899	12.9318	673525	7402281	2	1553
1103014	20110525	13:02:08	66.6899	12.9317	673521	7402279	2	1554
1103014	20110525	13:02:18	66.6898	12.9317	673517	7402276	2	1555
1103014	20110525	13:02:28	66.6898	12.9316	673514	7402274	2	1556
1103014	20110525	13:02:38	66.6898	12.9315	673510	7402270	2	1557
1103014	20110525	13:02:48	66.6898	12.9314	673506	7402268	2	1558
1103014	20110525	13:02:58	66.6897	12.9313	673503	7402264	2	1559
1103014	20110525	13:03:08	66.6897	12.9312	673499	7402262	2	1560
1103014	20110525	13:03:18	66.6897	12.9311	673495	7402259	2	1561
1103014	20110525	13:03:28	66.6897	12.931	673491	7402255	2	1562
1103014	20110525	13:03:38	66.6896	12.9309	673488	7402252	2	1563
1103014	20110525	13:03:48	66.6896	12.9309	673484	7402248	2	1564
1103014	20110525	13:03:58	66.6896	12.9308	673480	7402245	2	1565
1103014	20110525	13:04:08	66.6896	12.9307	673478	7402243	2	1566
1103014	20110525	13:04:18	66.6895	12.9306	673474	7425433		1567	longitude
1103014	20110525	13:04:28	66.6895	12.9305	673471	7402236	2	1568
1103014	20110525	13:04:38	66.6895	12.9305	673467	7402232	2	1569
1103014	20110525	13:04:48	66.6895	12.9304	673464	7402229	2	1570
1103014	20110525	13:04:58	66.6894	12.9303	673459	7402226	2	1571
1103014	20110525	13:05:08	66.6894	12.9302	673455	7402221	2	1572
1103014	20110525	13:05:18	66.6893	12.93	673449	7402215	2	1573
1103014	20110525	13:05:28	66.6893	12.9298	673440	7402212		1574
1103014	20110525	13:05:38	66.6893	12.9296	673428	7402211	2	1575
1103014	20110525	13:05:49	66.6893	12.9294	673420	7402210	2	1576
1103014	20110525	13:05:58	66.6893	12.9292	673414	7402211	2	1577
1103014	20110525	13:06:08	66.6893	12.9291	673410	7402211		1578
1103015	20110525	13:23:52	66.6785	12.9142	672827	7400965	2	1579
1103015	20110525	13:24:03	66.6785	12.9142	672829	7400966	2	1580
1103015	20110525	13:24:13	66.6785	12.9143	672832	7400967	2	1581
1103015	20110525	13:24:23	66.6785	12.9144	672836	7400968	2	1582
1103015	20110525	13:24:33	66.6785	12.9145	672839	7400969	2	1583
1103015	20110525	13:24:43	66.6785	12.9146	672843	7400970	2	1584
1103015	20110525	13:24:53	66.6785	12.9146	672846	7400970	2	1585
1103015	20110525	13:25:03	66.6786	12.9147	672849	7400972	2	1586
1103015	20110525	13:25:13	66.6786	12.9148	672853	7400973	2	1587
1103015	20110525	13:25:23	66.6786	12.9149	672857	7400973	2	1588
1103015	20110525	13:25:33	66.6786	12.915	672861	7400974	2	1589
1103015	20110525	13:25:43	66.6786	12.915	672864	7400975	2	1590
1103015	20110525	13:25:53	66.6786	12.9151	672868	7400975	2	1591
1103015	20110525	13:26:03	66.6786	12.9152	672872	7400976	2	1592
1103015	20110525	13:26:13	66.6786	12.9153	672876	7400976	2	1593
1103015	20110525	13:26:23	66.6786	12.9154	672881	7400976	2	1594
1103015	20110525	13:26:33	66.6786	12.9155	672885	7400976	2	1595
1103015	20110525	13:26:43	66.6786	12.9156	672889	7400977	2	1596
1103015	20110525	13:26:53	66.6786	12.9157	672894	7400977	2	1597
1103015	20110525	13:27:03	66.6786	12.9158	672898	7400978	2	1598
1103015	20110525	13:27:13	66.6786	12.9159	672903	7400979	2	1599
1103015	20110525	13:27:23	66.6786	12.916	672907	7400980	2	1600
1103015	20110525	13:27:33	66.6786	12.9161	672912	7400980	2	1601
1103015	20110525	13:27:43	66.6786	12.9162	672917	7400981	2	1602
1103015	20110525	13:27:53	66.6786	12.9163	672921	7400982	2	1603
1103015	20110525	13:28:03	66.6786	12.9164	672925	7400983	2	1604
1103015	20110525	13:28:13	66.6786	12.9165	672930	7400985	2	1605
1103015	20110525	13:28:23	66.6786	12.9166	672933	7400985	2	1606
1103015	20110525	13:28:33	66.6786	12.9167	672938	7400987	2	1607
1103015	20110525	13:28:43	66.6786	12.9168	672942	7400987	2	1608
1103015	20110525	13:28:53	66.6786	12.9169	672945	7400989	2	1609
1103015	20110525	13:29:03	66.6787	12.917	672948	7400990	2	1610
1103015	20110525	13:29:13	66.6787	12.9171	672953	7400992	2	1611
1103015	20110525	13:29:23	66.6787	12.9172	672957	7400993	2	1612
1103015	20110525	13:29:33	66.6787	12.9173	672961	7400994	2	1613
1103015	20110525	13:29:43	66.6787	12.9173	672965	7400995	2	1614
1103015	20110525	13:29:53	66.6787	12.9174	672968	7400996	2	1615
1103015	20110525	13:30:03	66.6787	12.9175	672972	7400997	2	1616
1103015	20110525	13:30:13	66.6787	12.9176	672976	7400998	2	1617
1103015	20110525	13:30:23	66.6787	12.9177	672980	7400998	2	1618
1103015	20110525	13:30:33	66.6787	12.9178	672985	7400999	2	1619
1103015	20110525	13:30:43	66.6787	12.9179	672987	7401000	2	1620
1103015	20110525	13:30:53	66.6787	12.918	672992	7401001	2	1621
1103015	20110525	13:31:03	66.6787	12.9181	672996	7401001	2	1622
1103015	20110525	13:31:13	66.6787	12.9182	673000	7401002	2	1623
1103015	20110525	13:31:23	66.6787	12.9183	673005	7401003	2	1624
1103015	20110525	13:31:33	66.6787	12.9183	673008	7401004	2	1625
1103015	20110525	13:31:43	66.6787	12.9184	673012	7401004	2	1626
1103015	20110525	13:31:53	66.6787	12.9185	673017	7401004	2	1627
1103015	20110525	13:32:03	66.6787	12.9186	673021	7401005	2	1628
1103015	20110525	13:32:13	66.6788	12.9187	673025	7401006	2	1629
1103015	20110525	13:32:23	66.6788	12.9188	673030	7401007	2	1630
1103015	20110525	13:32:33	66.6788	12.9189	673034	7401007	2	1631
1103015	20110525	13:32:43	66.6788	12.919	673038	7401007	2	1632
1103015	20110525	13:32:53	66.6788	12.9191	673043	7401009	2	1633
1103015	20110525	13:33:03	66.6788	12.9192	673047	7401010	2	1634
1103015	20110525	13:33:13	66.6788	12.9193	673050	7401011	2	1635
1103015	20110525	13:33:23	66.6788	12.9194	673055	7401012	2	1636
1103015	20110525	13:33:33	66.6788	12.9195	673060	7401013	2	1637
1103015	20110525	13:33:43	66.6788	12.9196	673064	7401014	2	1638
1103015	20110525	13:33:53	66.6788	12.9197	673068	7401015	2	1639
1103015	20110525	13:34:03	66.6788	12.9198	673072	7401016	2	1640
1103015	20110525	13:34:13	66.6788	12.9199	673077	7401016	2	1641
1103015	20110525	13:34:23	66.6788	12.92	673081	7401017		1642
1103015	20110525	13:34:33	66.6788	12.9201	673086	7401019	2	1643
1103015	20110525	13:34:43	66.6788	12.9202	673090	7401019	2	1644
1103015	20110525	13:34:53	66.6788	12.9203	673094	7401020	2	1645
1103015	20110525	13:35:03	66.6788	12.9204	673100	7401021	2	1646
1103015	20110525	13:35:13	66.6789	12.9205	673104	7401022	2	1647
1103015	20110525	13:35:23	66.6789	12.9206	673108	7401023	2	1648
1103015	20110525	13:35:33	66.6789	12.9207	673112	7401023	2	1649
1103015	20110525	13:35:43	66.6789	12.9208	673117	7401024	2	1650
1103015	20110525	13:35:53	66.6789	12.9209	673121	7401025	2	1651
1103015	20110525	13:36:03	66.6789	12.921	673126	7401026	2	1652
1103015	20110525	13:36:13	66.6789	12.9211	673131	7401026	2	1653
1103015	20110525	13:36:23	66.6789	12.9212	673135	7401027	2	1654
1103015	20110525	13:36:33	66.6789	12.9213	673139	7401027	2	1655
1103015	20110525	13:36:43	66.6789	12.9214	673144	7401028		1656
1103015	20110525	13:36:53	66.6789	12.9215	673148	7401028	2	1657
1103015	20110525	13:37:03	66.6789	12.9216	673153	7401028	2	1658
1103015	20110525	13:37:13	66.6789	12.9218	673158	7401028	2	1659
1103015	20110525	13:37:23	66.6789	12.9219	673162	7401028	2	1660
1103015	20110525	13:37:33	66.6789	12.922	673167	7401028	2	1661
1103015	20110525	13:37:43	66.6789	12.922	673171	7401029	2	1662
1103015	20110525	13:37:53	66.6789	12.9221	673175	7401030	2	1663
1103015	20110525	13:38:03	66.6789	12.9222	673180	7401030	2	1664
1103015	20110525	13:38:13	66.6789	12.9224	673184	7401029	2	1665
1103015	20110525	13:38:23	66.6789	12.9224	673189	7401030	2	1666
1103015	20110525	13:38:33	66.6789	12.9225	673193	7401030	2	1667
1103015	20110525	13:38:43	66.6789	12.9226	673197	7401030	2	1668
1103015	20110525	13:38:53	66.6789	12.9227	673201	7401030	2	1669
1103015	20110525	13:39:03	66.6789	12.9228	673205	7401030	2	1670
1103015	20110525	13:39:13	66.6789	12.9229	673210	7401030	2	1671
1103015	20110525	13:39:23	66.6789	12.923	673215	7401030	2	1672
1103015	20110525	13:39:33	66.6789	12.9231	673219	7401030	2	1673
1103015	20110525	13:39:43	66.6789	12.9232	673223	7401030	2	1674
1103015	20110525	13:39:53	66.6789	12.9233	673228	7401030	2	1675
1103015	20110525	13:40:03	66.6788	12.9234	673231	7401029	2	1676
1103015	20110525	13:40:13	66.6788	12.9235	673235	7401028	2	1677
1103015	20110525	13:40:23	66.6788	12.9236	673238	7401028	2	1678
1103015	20110525	13:40:33	66.6788	12.9236	673241	7401027	2	1679
1103015	20110525	13:40:43	66.6788	12.9238	673247	7401028	2	1680
1103015	20110525	13:40:53	66.6788	12.9239	673252	7401028	2	1681
1103015	20110525	13:41:03	66.6788	12.9239	673255	7401029	2	1682
1103015	20110525	13:41:13	66.6788	12.924	673258	7401029	2	1683
1103015	20110525	13:41:23	66.6788	12.9241	673260	7401029	2	1684
1103015	20110525	13:41:33	66.6788	12.9241	673262	7401029	2	1685
1103015	20110525	13:41:43	66.6788	12.9242	673264	7401028	2	1686
1103015	20110525	13:41:53	66.6788	12.9242	673268	7401028	2	1687
1103015	20110525	13:42:03	66.6788	12.9243	673270	7401028	2	1688
1103015	20110525	13:42:13	66.6788	12.9244	673274	7401028	2	1689
1103015	20110525	13:42:23	66.6788	12.9244	673276	7401028	2	1690
1103015	20110525	13:42:33	66.6788	12.9245	673280	7401028	2	1691
1103015	20110525	13:42:43	66.6788	12.9246	673283	7401028	2	1692
1103015	20110525	13:42:53	66.6788	12.9246	673286	7401028	2	1693
1103015	20110525	13:43:03	66.6788	12.9247	673288	7401029	2	1694
1103015	20110525	13:43:13	66.6788	12.9248	673291	7401028	2	1695
1103015	20110525	13:43:23	66.6788	12.9249	673295	7401028	2	1696
1103015	20110525	13:43:33	66.6788	12.9249	673298	7401028		1697
1103015	20110525	13:43:41	66.6788	12.925	673301	7401028	2	1698
1103016	20110525	14:07:34	66.6675	12.9172	673037	7399752	2	1699
1103016	20110525	14:07:44	66.6675	12.9173	673041	7399752	2	1700
1103016	20110525	14:07:54	66.6675	12.9173	673043	7399752	2	1701
1103016	20110525	14:08:04	66.6675	12.9174	673047	7399755		1702
1103016	20110525	14:08:14	66.6675	12.9175	673051	7399753	2	1703
1103016	20110525	14:08:24	66.6675	12.9176	673054	7399754	2	1704
1103016	20110525	14:08:34	66.6675	12.9177	673057	7399754	2	1705
1103016	20110525	14:08:44	66.6675	12.9177	673059	7399753	2	1706
1103016	20110525	14:08:54	66.6675	12.9178	673062	7399754	2	1707
1103016	20110525	14:09:04	66.6675	12.9178	673064	7399754	2	1708
1103016	20110525	14:09:14	66.6675	12.9179	673067	7399754	2	1709
1103016	20110525	14:09:24	66.6675	12.918	673072	7399755	2	1710
1103016	20110525	14:09:34	66.6675	12.9181	673074	7399755	2	1711
1103016	20110525	14:09:44	66.6675	12.9182	673080	7399756	2	1712
1103016	20110525	14:09:54	66.6675	12.9183	673084	7399757	2	1713
1103016	20110525	14:10:04	66.6675	12.9184	673089	7399757	2	1714
1103016	20110525	14:10:14	66.6676	12.9185	673093	7399759	2	1715
1103016	20110525	14:10:24	66.6676	12.9186	673098	7399758	2	1716
1103016	20110525	14:10:34	66.6675	12.9187	673102	7399758	2	1717
1103016	20110525	14:10:44	66.6675	12.9188	673106	7399758		1718
1103016	20110525	14:10:54	66.6676	12.9188	673108	7399759	2	1719
1103016	20110525	14:11:04	66.6675	12.9189	673113	7399758	2	1720
1103016	20110525	14:11:14	66.6675	12.919	673117	7399759	2	1721
1103016	20110525	14:11:24	66.6675	12.9191	673122	7399759	2	1722
1103016	20110525	14:11:34	66.6675	12.9192	673125	7399759	2	1723
1103016	20110525	14:11:44	66.6675	12.9193	673129	7399758		1724
1103016	20110525	14:11:54	66.6675	12.9194	673132	7399759	2	1725
1103016	20110525	14:12:04	66.6675	12.9195	673137	7399758	2	1726
1103016	20110525	14:12:14	66.6675	12.9196	673141	7399756	2	1727
1103016	20110525	14:12:24	66.6675	12.9197	673145	7399757	2	1728
1103016	20110525	14:12:34	66.6675	12.9197	673147	7399757		1729
1103016	20110525	14:12:44	66.6675	12.9198	673151	7399756	2	1730
1103016	20110525	14:12:54	66.6675	12.9199	673154	7399755	2	1731
1103016	20110525	14:13:04	66.6675	12.9199	673157	7399753	2	1732
1103016	20110525	14:13:14	66.6675	12.92	673159	7422993	2	1733	longitude
1103016	20110525	14:13:24	66.6674	12.92	673161	7399751	2	1734
1103016	20110525	14:13:34	66.6674	12.9201	673166	7399750	2	1735
1103016	20110525	14:13:44	66.6675	12.9203	673173	7399753	2	1736
1103016	20110525	14:13:54	66.6675	12.9204	673179	7399756	2	1737
1103016	20110525	14:14:04	66.6675	12.9205	673184	7399756	2	1738
1103016	20110525	14:14:14	66.6675	12.9206	673185	7399756	2	1739
1103016	20110525	14:14:24	66.6674	12.9206	673187	7399752	2	1740
1103016	20110525	14:14:35	66.6674	12.9206	673189	7399751	2	1741
1103016	20110525	14:14:44	66.6674	12.9207	673193	7399753	2	1742
1103016	20110525	14:14:54	66.6675	12.9209	673201	7399756	2	1743
1103016	20110525	14:15:04	66.6675	12.921	673205	7399761	2	1744
1103016	20110525	14:15:14	66.6675	12.9211	673210	7399762	2	1745
1103016	20110525	14:15:24	66.6675	12.9212	673213	7399763	2	1746
1103016	20110525	14:15:34	66.6675	12.9213	673219	7399761	2	1747
1103016	20110525	14:15:44	66.6675	12.9214	673221	7399760	2	1748
1103016	20110525	14:15:54	66.6675	12.9214	673223	7399760	2	1749
1103016	20110525	14:16:04	66.6675	12.9215	673226	7399757	2	1750
1103016	20110525	14:16:14	66.6675	12.9216	673230	7399757	2	1751
1103016	20110525	14:16:24	66.6675	12.9217	673235	7399760	2	1752
1103016	20110525	14:16:34	66.6675	12.9218	673239	7399759	2	1753
1103016	20110525	14:16:44	66.6675	12.9219	673243	7399762	2	1754
1103016	20110525	14:16:54	66.6675	12.9219	673246	7399763	2	1755
1103016	20110525	14:17:04	66.6675	12.9221	673251	7399761	2	1756
1103016	20110525	14:17:14	66.6675	12.9221	673253	7399762	2	1757
1103016	20110525	14:17:24	66.6675	12.9222	673256	7399762	2	1758
1103016	20110525	14:17:34	66.6675	12.9223	673260	7399765	2	1759
1103016	20110525	14:17:44	66.6675	12.9224	673266	7399768	2	1760
1103016	20110525	14:17:54	66.6676	12.9225	673271	7399771	2	1761
1103016	20110525	14:18:04	66.6676	12.9226	673274	7399772	2	1762
1103016	20110525	14:18:14	66.6676	12.9226	673276	7399772		1763
1103016	20110525	14:18:24	66.6676	12.9227	673280	7399770	2	1764
1103016	20110525	14:18:34	66.6675	12.9228	673282	7399769	2	1765
1103016	20110525	14:18:44	66.6676	12.9229	673287	7399771	2	1766
1103016	20110525	14:18:54	66.6676	12.923	673292	7399775	2	1767
1103016	20110525	14:19:04	66.6676	12.9231	673297	7399777	2	1768
1103016	20110525	14:19:14	66.6676	12.9232	673300	7399779	2	1769
1103016	20110525	14:19:24	66.6676	12.9233	673304	7399781		1770
1103016	20110525	14:19:34	66.6676	12.9234	673309	7399779	2	1771
1103016	20110525	14:19:44	66.6676	12.9235	673311	7399783	2	1772
1103016	20110525	14:19:54	66.6677	12.9235	673315	7399786	2	1773
1103016	20110525	14:20:04	66.6677	12.9236	673318	7399785	2	1774
1103016	20110525	14:20:14	66.6676	12.9237	673321	7399784	2	1775
1103016	20110525	14:20:24	66.6677	12.9237	673324	7399784	2	1776
1103016	20110525	14:20:34	66.6677	12.9238	673326	7399788	2	1777
1103016	20110525	14:20:44	66.6677	12.9239	673330	7399793	2	1778
1103016	20110525	14:20:54	66.6678	12.924	673335	7399797	2	1779
1103016	20110525	14:21:04	66.6678	12.9241	673340	7399801	2	1780
1103016	20110525	14:21:14	66.6678	12.9242	673344	7399801	2	1781
1103016	20110525	14:21:24	66.6678	12.9243	673347	7399803	2	1782
1103016	20110525	14:21:34	66.6678	12.9243	673350	7399803	2	1783
1103016	20110525	14:21:44	66.6678	12.9244	673354	7399805	2	1784
1103016	20110525	14:21:54	66.6679	12.9245	673357	7399809	2	1785
1103016	20110525	14:22:04	66.6679	12.9246	673360	7399812	2	1786
1103016	20110525	14:22:14	66.6679	12.9247	673364	7399814	2	1787
1103016	20110525	14:22:24	66.6679	12.9247	673367	7399811	2	1788
1103016	20110525	14:22:34	66.6679	12.9248	673370	7399811	2	1789
1103016	20110525	14:22:45	66.6679	12.9249	673374	7399813	2	1790
1103016	20110525	14:22:54	66.6679	12.925	673377	7399818	2	1791
1103016	20110525	14:23:04	66.6679	12.9251	673381	7399820	2	1792
1103016	20110525	14:23:14	66.668	12.9251	673383	7399823	2	1793
1103016	20110525	14:23:24	66.668	12.9252	673388	7399823	2	1794
1103016	20110525	14:23:34	66.6679	12.9253	673391	7399821	2	1795
1103016	20110525	14:23:44	66.668	12.9254	673394	7399823	2	1796
1103016	20110525	14:23:54	66.668	12.9255	673398	7399827	2	1797
1103016	20110525	14:24:04	66.668	12.9255	673400	7399830	2	1798
1103016	20110525	14:24:14	66.668	12.9256	673403	7399828	2	1799
1103016	20110525	14:24:24	66.668	12.9256	673404	7399826	2	1800
1103016	20110525	14:24:35	66.668	12.9257	673408	7399827	2	1801
1103016	20110525	14:24:44	66.668	12.9258	673412	7399829	2	1802
1103016	20110525	14:24:54	66.668	12.9259	673415	7399830	2	1803
1103016	20110525	14:25:04	66.668	12.9259	673417	7399828	2	1804
1103016	20110525	14:25:14	66.668	12.9259	673419	7399826	2	1805
1103016	20110525	14:25:24	66.668	12.926	673421	7399825	2	1806
1103016	20110525	14:25:34	66.668	12.926	673423	7399825	2	1807
1103016	20110525	14:25:44	66.668	12.9261	673427	7399826	2	1808
1103016	20110525	14:25:54	66.668	12.9262	673430	7399829	2	1809
1103016	20110525	14:26:04	66.668	12.9263	673436	7399833	2	1810
1103016	20110525	14:26:14	66.668	12.9264	673439	7399835	2	1811
1103016	20110525	14:26:24	66.6681	12.9265	673443	7399837	2	1812
1103016	20110525	14:26:34	66.668	12.9266	673447	7399835	2	1813
1103016	20110525	14:26:44	66.668	12.9266	673449	7399833	2	1814
1103016	20110525	14:26:54	66.668	12.9267	673453	7399835	2	1815
1103016	20110525	14:27:04	66.668	12.9268	673457	7399836	2	1816
1103016	20110525	14:27:14	66.6681	12.9269	673461	7399840	2	1817
1103016	20110525	14:27:24	66.6681	12.927	673465	7399843	2	1818
1103016	20110525	14:27:34	66.6681	12.9271	673469	7399845	2	1819
1103016	20110525	14:27:44	66.6681	12.9272	673472	7399841	2	1820
1103016	20110525	14:27:54	66.6681	12.9272	673474	7399838	2	1821
1103016	20110525	14:28:04	66.668	12.9273	673478	7399837	2	1822
1103016	20110525	14:28:14	66.6681	12.9273	673480	7399841	2	1823
1103016	20110525	14:28:24	66.6681	12.9275	673485	7399844	2	1824
1103016	20110525	14:28:34	66.6681	12.9276	673489	7399849	2	1825
1103016	20110525	14:28:44	66.6681	12.9276	673493	7399849	2	1826
1103016	20110525	14:28:54	66.6681	12.9277	673496	7399849	2	1827
1103016	20110525	14:29:04	66.6681	12.9278	673500	7399850	2	1828
1103016	20110525	14:29:14	66.6681	12.9279	673503	7399850	2	1829
1103016	20110525	14:29:24	66.6681	12.9279	673505	7399851	2	1830
1103016	20110525	14:29:34	66.6682	12.928	673510	7399855	2	1831
1103016	20110525	14:29:44	66.6682	12.9281	673513	7399857	2	1832
1103016	20110525	14:29:54	66.6682	12.9282	673517	7399858	2	1833
1103016	20110525	14:30:04	66.6682	12.9283	673521	7399860		1834
1103016	20110525	14:30:14	66.6682	12.9284	673524	7399860	2	1835
1103016	20110525	14:30:24	66.6682	12.9284	673526	7399863	2	1836
1103016	20110525	14:30:34	66.6683	12.9285	673528	7399865	2	1837
1103016	20110525	14:30:36	66.6683	12.9285	673530	7399865	2	1838
1103017	20110525	14:48:21	66.6639	12.9277	673526	7399374	2	1839
1103017	20110525	14:48:32	66.6639	12.9276	673521	7399374	2	1840
1103017	20110525	14:48:42	66.6639	12.9275	673517	7399373	2	1841
1103017	20110525	14:48:52	66.6639	12.9274	673512	7399374	2	1842
1103017	20110525	14:49:02	66.6639	12.9273	673507	7399375	2	1843
1103017	20110525	14:49:12	66.6639	12.9272	673502	7399374	2	1844
1103017	20110525	14:49:22	66.6639	12.9271	673500	7399374	2	1845
1103017	20110525	14:49:32	66.6639	12.927	673496	7399374	2	1846
1103017	20110525	14:49:42	66.6639	12.9269	673492	7399372	2	1847
1103017	20110525	14:49:52	66.6639	12.9269	673488	7422596	2	1848	longitude
1103017	20110525	14:50:02	66.6639	12.9268	673484	7399370	2	1849
1103017	20110525	14:50:12	66.6638	12.9267	673481	7399369	2	1850
1103017	20110525	14:50:22	66.6638	12.9266	673478	7399366	2	1851
1103017	20110525	14:50:32	66.6638	12.9265	673474	7399362	2	1852
1103017	20110525	14:50:42	66.6638	12.9265	673471	7399360	2	1853
1103017	20110525	14:50:52	66.6638	12.9264	673467	7399357	2	1854
1103017	20110525	14:51:02	66.6637	12.9263	673465	7399354	2	1855
1103017	20110525	14:51:12	66.6637	12.9262	673459	7399352	2	1856
1103017	20110525	14:51:22	66.6637	12.9261	673454	7399350	2	1857
1103017	20110525	14:51:32	66.6637	12.9259	673449	7399350	2	1858
1103017	20110525	14:51:42	66.6637	12.9258	673444	7399347	2	1859
1103017	20110525	14:51:53	66.6637	12.9257	673441	7399346	2	1860
1103017	20110525	14:52:02	66.6637	12.9256	673436	7399344	2	1861
1103017	20110525	14:52:12	66.6636	12.9255	673432	7399343	2	1862
1103017	20110525	14:52:22	66.6637	12.9254	673427	7399345	2	1863
1103017	20110525	14:52:33	66.6637	12.9254	673426	7399345	2	1864
1103017	20110525	14:52:42	66.6637	12.9254	673426	7399345	2	1865
1103017	20110525	14:52:52	66.6637	12.9254	673424	7399350	2	1866
1103017	20110525	14:53:02	66.6637	12.9254	673426	7399353	2	1867
1103017	20110525	14:53:12	66.6638	12.9254	673424	7399358	2	1868
1103017	20110525	14:53:22	66.6638	12.9254	673423	7399362	2	1869
1103017	20110525	14:53:32	66.6639	12.9253	673418	7399368	2	1870
1103017	20110525	14:53:42	66.6639	12.9252	673416	7399371	2	1871
1103017	20110525	14:53:52	66.6639	12.9251	673412	7399375	2	1872
1103017	20110525	14:54:02	66.664	12.9251	673408	7399376	2	1873
1103017	20110525	14:54:12	66.664	12.925	673407	7399377	2	1874
1103017	20110525	14:54:22	66.664	12.925	673407	7399378	2	1875
1103017	20110525	14:54:32	66.664	12.9249	673403	7399376	2	1876
1103017	20110525	14:54:42	66.6639	12.9249	673400	7399373	2	1877
1103017	20110525	14:54:52	66.6639	12.9248	673398	7399369	2	1878
1103017	20110525	14:55:02	66.6639	12.9247	673394	7399365	2	1879
1103017	20110525	14:55:12	66.6638	12.9246	673391	7399362	2	1880
1103017	20110525	14:55:22	66.6638	12.9246	673391	7399358	2	1881
1103017	20110525	14:55:32	66.6638	12.9245	673385	7399355	2	1882
1103017	20110525	14:55:42	66.6638	12.9245	673383	7399352	2	1883
1103017	20110525	14:55:52	66.6637	12.9244	673381	7399348	2	1884
1103017	20110525	14:56:02	66.6637	12.9243	673377	7399343	2	1885
1103017	20110525	14:56:12	66.6637	12.9242	673374	7399340		1886
1103017	20110525	14:56:22	66.6636	12.9241	673368	7399336	2	1887
1103017	20110525	14:56:32	66.6636	12.924	673366	7399334	2	1888
1103017	20110525	14:56:42	66.6636	12.924	673364	7399333	2	1889
1103017	20110525	14:56:52	66.6636	12.9239	673360	7399330	2	1890
1103017	20110525	14:57:02	66.6636	12.9238	673356	7399329	2	1891
1103017	20110525	14:57:12	66.6635	12.9237	673353	7399325	2	1892
1103017	20110525	14:57:22	66.6635	12.9236	673347	7399324	2	1893
1103017	20110525	14:57:32	66.6635	12.9235	673342	7399320	2	1894
1103017	20110525	14:57:42	66.6635	12.9234	673339	7399319	2	1895
1103017	20110525	14:57:52	66.6635	12.9234	673337	7399316		1896
1103017	20110525	14:58:02	66.6634	12.9233	673333	7399314	2	1897
1103017	20110525	14:58:12	66.6634	12.9232	673330	7399314	2	1898
1103017	20110525	14:58:22	66.6634	12.9232	673328	7399314	2	1899
1103017	20110525	14:58:32	66.6634	12.9231	673325	7399315	2	1900
1103017	20110525	14:58:42	66.6635	12.923	673322	7399315	2	1901
1103017	20110525	14:58:52	66.6635	12.9229	673316	7399317	2	1902
1103017	20110525	14:59:02	66.6635	12.9228	673312	7399317	2	1903
1103017	20110525	14:59:12	66.6635	12.9227	673308	7399319	2	1904
1103017	20110525	14:59:22	66.6635	12.9226	673303	7399318	2	1905
1103017	20110525	14:59:32	66.6635	12.9225	673299	7399320	2	1906
1103017	20110525	14:59:42	66.6635	12.9224	673296	7399316	2	1907
1103017	20110525	14:59:52	66.6635	12.9223	673290	7399317	2	1908
1103017	20110525	15:00:02	66.6635	12.9222	673284	7399321	2	1909
1103017	20110525	15:00:12	66.6635	12.9221	673280	7399318	2	1910
1103017	20110525	15:00:22	66.6635	12.922	673275	7399317	2	1911
1103017	20110525	15:00:32	66.6635	12.9219	673271	7399317	2	1912
1103017	20110525	15:00:42	66.6635	12.9218	673270	7399314	2	1913
1103017	20110525	15:00:52	66.6635	12.9218	673266	7399312	2	1914
1103017	20110525	15:01:02	66.6634	12.9217	673262	7399309	2	1915
1103017	20110525	15:01:12	66.6634	12.9216	673258	7399307	2	1916
1103017	20110525	15:01:22	66.6634	12.9215	673254	7399305	2	1917
1103017	20110525	15:01:32	66.6634	12.9214	673250	7399303	2	1918
1103017	20110525	15:01:42	66.6634	12.9213	673246	7399302	2	1919
1103017	20110525	15:01:52	66.6634	12.9212	673243	7399301	2	1920
1103017	20110525	15:02:02	66.6634	12.9211	673240	7399299	2	1921
1103017	20110525	15:02:12	66.6634	12.921	673235	7399298	2	1922
1103017	20110525	15:02:22	66.6633	12.921	673232	7399297	2	1923
1103017	20110525	15:02:32	66.6633	12.9208	673225	7399296	2	1924
1103017	20110525	15:02:42	66.6633	12.9208	673223	7399295	2	1925
1103017	20110525	15:02:52	66.6633	12.9207	673221	7399294	2	1926
1103017	20110525	15:03:02	66.6633	12.9206	673218	7399291	2	1927
1103017	20110525	15:03:12	66.6633	12.9206	673216	7399289	2	1928
1103017	20110525	15:03:22	66.6632	12.9205	673213	7399285	2	1929
1103017	20110525	15:03:32	66.6632	12.9204	673207	7399282	2	1930
1103017	20110525	15:03:42	66.6632	12.9203	673202	7399278	2	1931
1103017	20110525	15:03:52	66.6632	12.9202	673199	7399274	2	1932
1103017	20110525	15:04:02	66.6631	12.9201	673195	7399273	2	1933
1103017	20110525	15:04:12	66.6631	12.92	673193	7399270	2	1934
1103017	20110525	15:04:22	66.6631	12.9199	673188	7399272	2	1935
1103017	20110525	15:04:32	66.6632	12.9198	673184	7422517	2	1936	longitude
1103017	20110525	15:04:42	66.6632	12.9197	673179	7399275	2	1937
1103017	20110525	15:04:52	66.6632	12.9197	673175	7399279	2	1938
1103017	20110525	15:05:02	66.6632	12.9196	673173	7399280	2	1939
1103017	20110525	15:05:12	66.6632	12.9195	673169	7399282	2	1940
1103017	20110525	15:05:22	66.6633	12.9194	673165	7399286	2	1941
1103017	20110525	15:05:32	66.6633	12.9193	673160	7399287	2	1942
1103017	20110525	15:05:42	66.6633	12.9192	673156	7399290	2	1943
1103017	20110525	15:05:52	66.6633	12.9191	673150	7399291	2	1944
1103017	20110525	15:06:02	66.6633	12.9191	673148	7399291	2	1945
1103017	20110525	15:06:12	66.6633	12.919	673144	7399291	2	1946
1103017	20110525	15:06:22	66.6633	12.9189	673141	7399291	2	1947
1103017	20110525	15:06:32	66.6633	12.9188	673138	7399291	2	1948
1103017	20110525	15:06:42	66.6633	12.9188	673135	7399291	2	1949
1103017	20110525	15:06:52	66.6633	12.9187	673131	7399290	2	1950
1103017	20110525	15:07:02	66.6633	12.9186	673128	7399290	2	1951
1103017	20110525	15:07:12	66.6633	12.9185	673125	7399287	2	1952
1103017	20110525	15:07:22	66.6633	12.9185	673123	7399285	2	1953
1103017	20110525	15:07:32	66.6633	12.9184	673117	7399282	2	1954
1103017	20110525	15:07:42	66.6633	12.9183	673113	7399280	2	1955
1103017	20110525	15:07:52	66.6632	12.9182	673112	7399274	2	1956
1103017	20110525	15:08:02	66.6632	12.918	673103	7399274	2	1957
1103017	20110525	15:08:12	66.6632	12.9179	673098	7399270	2	1958
1103017	20110525	15:08:22	66.6632	12.9178	673093	7399269	2	1959
1103017	20110525	15:08:32	66.6632	12.9177	673089	7399268	2	1960
1103017	20110525	15:08:42	66.6632	12.9176	673083	7399266	2	1961
1103017	20110525	15:08:52	66.6632	12.9175	673078	7399266	2	1962
1103017	20110525	15:09:02	66.6631	12.9174	673076	7399265	2	1963
1103017	20110525	15:09:12	66.6632	12.9173	673073	7399266	2	1964
1103017	20110525	15:09:22	66.6632	12.9173	673070	7399266	2	1965
1103017	20110525	15:09:32	66.6632	12.9172	673067	7399267	2	1966
1103017	20110525	15:09:42	66.6632	12.9171	673063	7399268	2	1967
1103017	20110525	15:09:52	66.6632	12.917	673059	7399268	2	1968
1103017	20110525	15:10:02	66.6632	12.917	673057	7399269	2	1969
1103017	20110525	15:10:12	66.6632	12.9169	673054	7399269	2	1970
1103017	20110525	15:10:22	66.6632	12.9168	673050	7399271	2	1971
1103017	20110525	15:10:32	66.6632	12.9167	673044	7399271	2	1972
1103017	20110525	15:10:42	66.6632	12.9166	673040	7399270	2	1973
1103017	20110525	15:10:52	66.6632	12.9166	673038	7399269	2	1974
1103017	20110525	15:11:02	66.6632	12.9165	673034	7399267	2	1975
1103017	20110525	15:11:12	66.6632	12.9164	673031	7399265	2	1976
1103017	20110525	15:11:22	66.6632	12.9162	673024	7399263	2	1977
1103017	20110525	15:11:32	66.6631	12.9161	673021	7399262	2	1978
1103017	20110525	15:11:42	66.6631	12.916	673015	7399261	2	1979
1103017	20110525	15:11:52	66.6631	12.9159	673010	7399259	2	1980
1103017	20110525	15:12:02	66.6631	12.9158	673007	7399258	2	1981
1103017	20110525	15:12:12	66.6631	12.9158	673004	7399258	2	1982
1103017	20110525	15:12:22	66.6631	12.9156	672998	7399259	2	1983
1103017	20110525	15:12:32	66.6631	12.9156	672997	7399259	2	1984
1103017	20110525	15:12:42	66.6631	12.9155	672992	7422516	2	1985	longitude
1103017	20110525	15:12:52	66.6632	12.9154	672988	7399262	2	1986
1103017	20110525	15:13:02	66.6632	12.9153	672985	7399262	2	1987
1103017	20110525	15:13:12	66.6632	12.9152	672979	7399262		1988
1103017	20110525	15:13:22	66.6632	12.9151	672973	7399262	2	1989
1103017	20110525	15:13:23	66.6632	12.9151	672973	7399262	2	1990
1103018	20110525	15:41:46	66.6567	12.9783	675808	7398720	2	1991
1103018	20110525	15:41:57	66.6567	12.9784	675815	7398720	2	1992
1103018	20110525	15:42:07	66.6567	12.9785	675820	7398719	2	1993
1103018	20110525	15:42:17	66.6567	12.9787	675826	7398722	2	1994
1103018	20110525	15:42:27	66.6567	12.9788	675831	7398724	2	1995
1103018	20110525	15:42:37	66.6567	12.9788	675834	7398722	2	1996
1103018	20110525	15:42:47	66.6567	12.9789	675836	7398717	2	1997
1103018	20110525	15:42:57	66.6566	12.9789	675838	7398714	2	1998
1103018	20110525	15:43:07	66.6567	12.979	675842	7398716	2	1999
[truncated: 6,606 more rows]

## Sheet: Nordland_201202
PROFIL	DATO	TID	Vessel_LAT_DEG	Vessel_LON_DEG	Vessel_LON_UTM33N	Vessel_LAT_UTM33N	DIFF	point_no
1202097	20120508	11:35:26	68.1769	15.676	528043	7562746	5	1
1202097	20120508	11:35:37	68.1769	15.6759	528040	7562741	5	2
1202097	20120508	11:35:46	68.1769	15.6758	528037	7562737	5	3
1202097	20120508	11:35:57	68.1768	15.6758	528036	7562735		4
1202097	20120508	11:36:07	68.1768	15.6757	528032	7562733	5	5
1202097	20120508	11:36:17	68.1768	15.6756	528028	7562731	5	6
1202097	20120508	11:36:27	68.1768	15.6755	528024	7562731	5	7
1202097	20120508	11:36:37	68.1768	15.6754	528021	7562730	5	8
1202097	20120508	11:36:47	68.1768	15.6754	528017	7562728	5	9
1202097	20120508	11:36:57	68.1768	15.6753	528014	7562726	5	10
1202097	20120508	11:37:07	68.1767	15.6752	528010	7562723	5	11
1202097	20120508	11:37:17	68.1767	15.6752	528009	7562722	5	12
1202097	20120508	11:37:27	68.1767	15.6751	528008	7562719	5	13
1202097	20120508	11:37:37	68.1767	15.6751	528008	7562714	5	14
1202097	20120508	11:37:47	68.1766	15.6752	528010	7562709		15
1202097	20120508	11:37:57	68.1766	15.6752	528013	7562704	5	16
1202097	20120508	11:38:07	68.1765	15.6753	528015	7562698	5	17
1202097	20120508	11:38:17	68.1765	15.6754	528018	7562695	5	18
1202097	20120508	11:38:27	68.1764	15.6754	528021	7562690	5	19
1202097	20120508	11:38:36	68.1764	15.6755	528023	7562686	5	20
1202097	20120508	11:38:47	68.1764	15.6756	528026	7562682	5	21
1202097	20120508	11:38:57	68.1763	15.6756	528030	7562677	5	22
1202097	20120508	11:39:07	68.1763	15.6757	528033	7562670	5	23
1202097	20120508	11:39:17	68.1762	15.6758	528036	7562663	5	24
1202097	20120508	11:39:27	68.1761	15.6759	528039	7562656	5	25
1202097	20120508	11:39:36	68.1761	15.6759	528042	7562651	5	26
1202097	20120508	11:39:47	68.1761	15.676	528046	7562649	5	27
1202097	20120508	11:39:57	68.176	15.6761	528049	7562644	5	28
1202097	20120508	11:40:07	68.176	15.6762	528051	7562638	5	29
1202097	20120508	11:40:17	68.1759	15.6763	528056	7562635	5	30
1202097	20120508	11:40:27	68.1759	15.6764	528060	7562634	5	31
1202097	20120508	11:40:36	68.1759	15.6765	528064	7562635	5	32
1202097	20120508	11:40:47	68.1759	15.6766	528068	7562632	5	33
1202097	20120508	11:40:57	68.1759	15.6767	528073	7562629	5	34
1202097	20120508	11:41:07	68.1758	15.6768	528077	7562623	5	35
1202097	20120508	11:41:17	68.1758	15.6768	528080	7562618	5	36
1202097	20120508	11:41:27	68.1758	15.6769	528084	7562614		37
1202097	20120508	11:41:37	68.1757	15.677	528088	7562610	5	38
1202097	20120508	11:41:47	68.1757	15.6771	528092	7562606	5	39
1202097	20120508	11:41:57	68.1756	15.6772	528097	7562601	5	40
1202097	20120508	11:42:07	68.1756	15.6773	528100	7562596	5	41
1202097	20120508	11:42:17	68.1756	15.6774	528104	7562592	5	42
1202097	20120508	11:42:26	68.1755	15.6775	528107	7562590	5	43
1202097	20120508	11:42:37	68.1755	15.6776	528112	7562591	5	44
1202097	20120508	11:42:47	68.1755	15.6777	528117	7562591	5	45
1202097	20120508	11:42:57	68.1755	15.6778	528121	7562587	5	46
1202097	20120508	11:43:07	68.1755	15.678	528127	7562582	5	47
1202097	20120508	11:43:17	68.1755	15.6781	528131	7562581	5	48
1202097	20120508	11:43:27	68.1754	15.6782	528136	7562580	5	49
1202097	20120508	11:43:37	68.1754	15.6783	528140	7562579	5	50
1202097	20120508	11:43:47	68.1754	15.6784	528144	7562575	5	51
1202097	20120508	11:43:56	68.1754	15.6785	528148	7562571	5	52
1202097	20120508	11:44:07	68.1753	15.6786	528152	7562568		53
1202097	20120508	11:44:17	68.1753	15.6786	528155	7562567	5	54
1202097	20120508	11:44:27	68.1753	15.6787	528159	7562567	5	55
1202097	20120508	11:44:37	68.1753	15.6788	528162	7562563	5	56
1202097	20120508	11:44:46	68.1753	15.6789	528165	7562560	5	57
1202097	20120508	11:44:57	68.1753	15.679	528168	7562560		58
1202097	20120508	11:45:07	68.1753	15.679	528172	7562561	5	59
1202097	20120508	11:45:17	68.1753	15.6791	528175	7562559	5	60
1202097	20120508	11:45:27	68.1752	15.6792	528178	7562558	5	61
1202097	20120508	11:45:37	68.1752	15.6793	528182	7562555	5	62
1202097	20120508	11:45:46	68.1752	15.6794	528186	7562552	5	63
1202097	20120508	11:45:57	68.1752	15.6795	528189	7562549	5	64
1202097	20120508	11:46:07	68.1751	15.6796	528193	7562545	5	65
1202097	20120508	11:46:17	68.1751	15.6796	528197	7562544	5	66
1202097	20120508	11:46:27	68.1751	15.6797	528200	7562544	5	67
1202097	20120508	11:46:36	68.1751	15.6798	528204	7562544	5	68
1202097	20120508	11:46:47	68.1751	15.6799	528207	7562544	5	69
1202097	20120508	11:46:57	68.1751	15.68	528213	7562541	5	70
1202097	20120508	11:47:07	68.1751	15.6801	528218	7562539	5	71
1202097	20120508	11:47:17	68.1751	15.6803	528222	7562537	5	72
1202097	20120508	11:47:27	68.175	15.6804	528227	7562536		73
1202097	20120508	11:47:37	68.1751	15.6805	528231	7562537	5	74
1202097	20120508	11:47:47	68.175	15.6806	528239	7562533	5	75
1202097	20120508	11:47:57	68.175	15.6808	528244	7562531	5	76
1202097	20120508	11:48:07	68.175	15.6809	528249	7562530	5	77
1202097	20120508	11:48:16	68.175	15.681	528253	7562529	5	78
1202097	20120508	11:48:27	68.175	15.6811	528257	7562529	5	79
1202097	20120508	11:48:37	68.175	15.6812	528262	7562527	5	80
1202097	20120508	11:48:47	68.1749	15.6813	528267	7562523	5	81
1202097	20120508	11:48:56	68.1749	15.6815	528272	7562520	5	82
1202097	20120508	11:49:07	68.1749	15.6816	528278	7562518	5	83
1202097	20120508	11:49:17	68.1749	15.6817	528282	7562516	5	84
1202097	20120508	11:49:27	68.1749	15.6818	528287	7562516	5	85
1202097	20120508	11:49:37	68.1748	15.682	528293	7562513	5	86
1202097	20120508	11:49:46	68.1748	15.6821	528298	7562511	5	87
1202097	20120508	11:49:57	68.1748	15.6822	528305	7562510	5	88
1202097	20120508	11:50:07	68.1748	15.6824	528311	7562512	5	89
1202097	20120508	11:50:17	68.1748	15.6825	528315	7562512	5	90
1202097	20120508	11:50:27	68.1748	15.6826	528320	7562512	5	91
1202097	20120508	11:50:37	68.1748	15.6827	528326	7562509		92
1202097	20120508	11:50:47	68.1748	15.6829	528332	7562507	5	93
1202097	20120508	11:50:57	68.1748	15.6831	528339	7562505	5	94
1202097	20120508	11:51:06	68.1747	15.6832	528346	7562504	5	95
1202097	20120508	11:51:17	68.1747	15.6833	528351	7562504	5	96
1202097	20120508	11:51:26	68.1748	15.6835	528356	7562505	5	97
1202097	20120508	11:51:30	68.1747	15.6835	528359	7562505	5	98
1202098	20120508	12:21:31	68.173	15.795	532986	7562369	5	99
1202098	20120508	12:21:42	68.1731	15.7951	532988	7562371	5	100
1202098	20120508	12:21:51	68.173	15.7951	532988	7562370	5	101
1202098	20120508	12:22:02	68.173	15.795	532987	7562365	5	102
1202098	20120508	12:22:11	68.1729	15.795	532987	7562359	5	103
1202098	20120508	12:22:22	68.1729	15.795	532987	7562352	5	104
1202098	20120508	12:22:31	68.1728	15.7951	532989	7562347	5	105
1202098	20120508	12:22:41	68.1728	15.7951	532990	7562341	5	106
1202098	20120508	12:22:52	68.1728	15.7951	532992	7562337	5	107
1202098	20120508	12:23:01	68.1727	15.7952	532993	7562330	5	108
1202098	20120508	12:23:11	68.1726	15.7952	532995	7562325	5	109
1202098	20120508	12:23:21	68.1726	15.7953	532997	7562323	5	110
1202098	20120508	12:23:31	68.1726	15.7953	532999	7562319	5	111
1202098	20120508	12:23:41	68.1726	15.7954	533001	7562316	5	112
1202098	20120508	12:23:52	68.1725	15.7954	533005	7562311	5	113
1202098	20120508	12:24:02	68.1725	15.7955	533008	7562305	5	114
1202098	20120508	12:24:11	68.1724	15.7955	533009	7562298	5	115
1202098	20120508	12:24:21	68.1724	15.7956	533012	7562294		116
1202098	20120508	12:24:31	68.1723	15.7957	533015	7562290	5	117
1202098	20120508	12:24:37	68.1723	15.7957	533016	7562287	5	118
1202099	20120508	12:44:25	68.1625	15.8007	533235	7561196	5	119
1202099	20120508	12:44:36	68.1625	15.8004	533226	7561196	5	120
1202099	20120508	12:44:45	68.1625	15.8003	533220	7561196	5	121
1202099	20120508	12:44:56	68.1625	15.8001	533213	7561196	5	122
1202099	20120508	12:45:05	68.1625	15.7999	533205	7561196	5	123
1202099	20120508	12:45:15	68.1625	15.7997	533197	7561195	5	124
1202099	20120508	12:45:26	68.1625	15.7995	533188	7561196	5	125
1202099	20120508	12:45:35	68.1625	15.7993	533177	7561197	5	126
1202099	20120508	12:45:45	68.1625	15.7991	533169	7561198	5	127
1202099	20120508	12:45:55	68.1625	15.7989	533161	7561198	5	128
1202099	20120508	12:46:06	68.1625	15.7987	533154	7561198	5	129
1202099	20120508	12:46:15	68.1625	15.7985	533147	7561198	5	130
1202099	20120508	12:46:25	68.1625	15.7983	533139	7561199	5	131
1202099	20120508	12:46:35	68.1625	15.7981	533131	7561199		132
1202099	20120508	12:46:45	68.1625	15.798	533124	7561199	5	133
1202099	20120508	12:46:56	68.1625	15.7978	533117	7561200	5	134
1202099	20120508	12:47:05	68.1625	15.7976	533109	7561201	5	135
1202099	20120508	12:47:15	68.1625	15.7974	533101	7561201	5	136
1202099	20120508	12:47:26	68.1625	15.7972	533093	7561201	5	137
1202099	20120508	12:47:35	68.1625	15.7971	533088	7561201	5	138
1202099	20120508	12:47:45	68.1626	15.797	533083	7561202	5	139
1202099	20120508	12:47:55	68.1626	15.7968	533076	7561203	5	140
1202099	20120508	12:48:05	68.1626	15.7967	533070	7561203	5	141
1202099	20120508	12:48:15	68.1626	15.7965	533064	7561204		142
1202099	20120508	12:48:26	68.1626	15.7963	533055	7561205	5	143
1202099	20120508	12:48:35	68.1626	15.7962	533049	7561206	5	144
1202099	20120508	12:48:45	68.1626	15.796	533042	7561207	5	145
1202099	20120508	12:48:55	68.1626	15.7958	533034	7561209	5	146
1202099	20120508	12:49:06	68.1627	15.7956	533027	7561211	5	147
1202099	20120508	12:49:15	68.1627	15.7954	533018	7561214	5	148
1202099	20120508	12:49:26	68.1627	15.7953	533013	7561216	5	149
1202099	20120508	12:49:35	68.1627	15.7951	533007	7561218	5	150
1202099	20120508	12:49:45	68.1627	15.795	533002	7561220	5	151
1202099	20120508	12:49:55	68.1627	15.7949	532996	7561222	5	152
1202099	20120508	12:50:05	68.1628	15.7948	532991	7561223	5	153
1202099	20120508	12:50:15	68.1628	15.7947	532986	7561225	5	154
1202099	20120508	12:50:26	68.1628	15.7945	532981	7561226	5	155
1202099	20120508	12:50:35	68.1628	15.7944	532974	7561228	5	156
1202099	20120508	12:50:45	68.1628	15.7942	532967	7561228	5	157
1202099	20120508	12:50:55	68.1628	15.794	532959	7561229	5	158
1202099	20120508	12:51:05	68.1628	15.7938	532950	7561231	5	159
1202099	20120508	12:51:16	68.1628	15.7937	532945	7561232		160
1202099	20120508	12:51:25	68.1629	15.7935	532940	7561234		161
1202099	20120508	12:51:35	68.1629	15.7934	532932	7561235	5	162
1202099	20120508	12:51:46	68.1629	15.7932	532924	7561236	5	163
1202099	20120508	12:51:55	68.1629	15.793	532917	7561237	5	164
1202099	20120508	12:52:05	68.1629	15.7929	532911	7561237	5	165
1202099	20120508	12:52:15	68.1629	15.7927	532904	7561237	5	166
1202099	20120508	12:52:26	68.1629	15.7925	532895	7561236	5	167
1202099	20120508	12:52:36	68.1629	15.7922	532886	7561236	5	168
1202099	20120508	12:52:45	68.1629	15.7921	532878	7561234	5	169
1202099	20120508	12:52:55	68.1629	15.7919	532873	7561234	5	170
1202099	20120508	12:53:05	68.1629	15.7918	532868	7561234	5	171
1202099	20120508	12:53:15	68.1629	15.7916	532861	7561234	5	172
1202099	20120508	12:53:26	68.1629	15.7915	532855	7561233	5	173
1202099	20120508	12:53:36	68.1629	15.7913	532847	7561232	5	174
1202099	20120508	12:53:45	68.1629	15.7912	532841	7561232	5	175
1202099	20120508	12:53:55	68.1629	15.791	532835	7561232	5	176
1202099	20120508	12:54:05	68.1629	15.7909	532829	7561233	5	177
1202099	20120508	12:54:15	68.1629	15.7907	532823	7561234		178
1202099	20120508	12:54:25	68.1629	15.7906	532818	7561236	5	179
1202099	20120508	12:54:35	68.1629	15.7905	532813	7561238	5	180
1202099	20120508	12:54:45	68.1629	15.7904	532808	7561240	5	181
1202099	20120508	12:54:55	68.163	15.7903	532804	7561242		182
1202099	20120508	12:55:05	68.163	15.7901	532797	7561244	5	183
1202099	20120508	12:55:15	68.163	15.7899	532790	7561246	5	184
1202099	20120508	12:55:26	68.163	15.7898	532782	7561248	5	185
1202099	20120508	12:55:35	68.163	15.7896	532776	7561251	5	186
1202099	20120508	12:55:46	68.1631	15.7896	532774	7561254		187
1202099	20120508	12:55:55	68.1631	15.7894	532768	7561256	5	188
1202099	20120508	12:56:05	68.1631	15.7892	532761	7561258	5	189
1202099	20120508	12:56:16	68.1631	15.7891	532755	7561259	5	190
1202099	20120508	12:56:26	68.1631	15.789	532750	7561261	5	191
1202099	20120508	12:56:35	68.1631	15.7889	532746	7561263	5	192
1202099	20120508	12:56:45	68.1632	15.7888	532742	7561267		193
1202099	20120508	12:56:55	68.1632	15.7886	532735	7561270	5	194
1202099	20120508	12:57:05	68.1632	15.7885	532730	7561273	5	195
1202099	20120508	12:57:15	68.1633	15.7883	532724	7561276	5	196
1202099	20120508	12:57:25	68.1633	15.7882	532717	7561278	5	197
1202099	20120508	12:57:35	68.1633	15.788	532709	7561280		198
1202099	20120508	12:57:46	68.1633	15.7878	532703	7561282	5	199
1202099	20120508	12:57:55	68.1633	15.7877	532699	7561285	5	200
1202099	20120508	12:58:05	68.1634	15.7876	532692	7561287	5	201
1202099	20120508	12:58:15	68.1634	15.7875	532686	7561289	5	202
1202099	20120508	12:58:26	68.1634	15.7873	532681	7561291		203
1202099	20120508	12:58:35	68.1634	15.7872	532676	7561292	5	204
1202099	20120508	12:58:45	68.1634	15.7871	532671	7561293	5	205
1202099	20120508	12:58:55	68.1634	15.7869	532664	7561294	5	206
1202099	20120508	12:59:05	68.1635	15.7868	532657	7561296	5	207
1202099	20120508	12:59:15	68.1635	15.7866	532649	7561298	5	208
1202099	20120508	12:59:26	68.1635	15.7864	532644	7561300	5	209
1202099	20120508	12:59:35	68.1635	15.7863	532637	7561302	5	210
1202099	20120508	12:59:45	68.1635	15.7861	532630	7561304	5	211
1202099	20120508	12:59:55	68.1635	15.7859	532621	7561305	5	212
1202099	20120508	13:00:05	68.1635	15.7857	532613	7561306	5	213
1202099	20120508	13:00:16	68.1635	15.7855	532607	7561306	5	214
1202099	20120508	13:00:25	68.1636	15.7854	532601	7561308	5	215
1202099	20120508	13:00:35	68.1636	15.7853	532596	7561308	5	216
1202099	20120508	13:00:45	68.1636	15.7852	532591	7561308	5	217
1202099	20120508	13:00:55	68.1636	15.785	532585	7561308	5	218
1202099	20120508	13:01:05	68.1636	15.7849	532578	7561306		219
1202099	20120508	13:01:16	68.1635	15.7847	532572	7561304	5	220
1202099	20120508	13:01:25	68.1635	15.7846	532567	7561303	5	221
1202099	20120508	13:01:35	68.1635	15.7844	532560	7561300	5	222
1202099	20120508	13:01:45	68.1635	15.7843	532553	7561297	5	223
1202099	20120508	13:01:56	68.1635	15.7841	532549	7561296	5	224
1202099	20120508	13:02:05	68.1635	15.784	532543	7561296	5	225
1202099	20120508	13:02:15	68.1635	15.7839	532537	7561295	5	226
1202099	20120508	13:02:25	68.1634	15.7837	532531	7561293	5	227
1202099	20120508	13:02:35	68.1634	15.7836	532526	7561292	5	228
1202099	20120508	13:02:45	68.1634	15.7835	532523	7561291	5	229
1202099	20120508	13:02:56	68.1634	15.7835	532521	7561291	5	230
1202099	20120508	13:03:05	68.1634	15.7834	532518	7561290	5	231
1202099	20120508	13:03:15	68.1633	15.7832	532509	7561282	5	232
1202099	20120508	13:03:25	68.1633	15.783	532503	7561276	5	233
1202099	20120508	13:03:35	68.1632	15.7829	532497	7561271	5	234
1202099	20120508	13:03:45	68.1632	15.7827	532491	7561267		235
1202099	20120508	13:03:55	68.1632	15.7826	532487	7561262	5	236
1202099	20120508	13:04:06	68.1631	15.7826	532486	7561260	5	237
1202099	20120508	13:04:15	68.1631	15.7826	532485	7561259	5	238
1202099	20120508	13:04:16	68.1631	15.7826	532485	7561259	5	239
1202100	20120508	13:38:26	68.125	15.7469	531056	7556986	5	240
1202100	20120508	13:38:36	68.1249	15.747	531058	7556978		241
1202100	20120508	13:38:46	68.1248	15.747	531059	7556972	5	242
1202100	20120508	13:38:56	68.1248	15.7471	531063	7556962	5	243
1202100	20120508	13:39:06	68.1247	15.7472	531066	7556954	5	244
1202100	20120508	13:39:16	68.1246	15.7472	531069	7556950		245
1202100	20120508	13:39:26	68.1246	15.7473	531072	7556942	5	246
1202100	20120508	13:39:36	68.1245	15.7474	531076	7556933	5	247
1202100	20120508	13:39:46	68.1244	15.7474	531078	7556925		248
1202100	20120508	13:39:56	68.1244	15.7475	531080	7556920	5	249
1202100	20120508	13:40:06	68.1243	15.7475	531080	7556915	5	250
1202100	20120508	13:40:16	68.1243	15.7475	531081	7556912	5	251
1202100	20120508	13:40:26	68.1243	15.7475	531082	7556909	5	252
1202100	20120508	13:40:36	68.1242	15.7476	531083	7556905		253
1202100	20120508	13:40:46	68.1242	15.7476	531083	7556899	5	254
1202100	20120508	13:40:56	68.1242	15.7476	531084	7556894	5	255
1202100	20120508	13:41:06	68.1241	15.7476	531086	7556889	5	256
1202100	20120508	13:41:16	68.124	15.7477	531088	7556882	5	257
1202100	20120508	13:41:26	68.124	15.7477	531090	7556876	5	258
1202100	20120508	13:41:36	68.1239	15.7478	531094	7556870	5	259
1202100	20120508	13:41:46	68.1239	15.7479	531097	7556864		260
1202100	20120508	13:41:56	68.1238	15.7479	531099	7556857	5	261
1202100	20120508	13:42:06	68.1238	15.748	531103	7556851	5	262
1202100	20120508	13:42:16	68.1237	15.7481	531107	7556843		263
1202100	20120508	13:42:26	68.1236	15.7482	531110	7556836	5	264
1202100	20120508	13:42:36	68.1236	15.7482	531112	7556829	5	265
1202100	20120508	13:42:46	68.1235	15.7483	531115	7556822	5	266
1202100	20120508	13:42:56	68.1234	15.7484	531119	7556816	5	267
1202100	20120508	13:43:06	68.1234	15.7485	531123	7556808	5	268
1202100	20120508	13:43:15	68.1233	15.7486	531127	7556800	5	269
1202100	20120508	13:43:26	68.1232	15.7486	531130	7556793	5	270
1202100	20120508	13:43:36	68.1232	15.7487	531133	7556789	5	271
1202100	20120508	13:43:46	68.1231	15.7488	531136	7556782	5	272
1202100	20120508	13:43:56	68.1231	15.7489	531141	7556775		273
1202100	20120508	13:44:06	68.123	15.749	531145	7556769	5	274
1202100	20120508	13:44:16	68.123	15.7491	531150	7556763	5	275
1202100	20120508	13:44:26	68.1229	15.7492	531153	7556761	5	276
1202100	20120508	13:44:36	68.1229	15.7493	531158	7556757	5	277
1202100	20120508	13:44:46	68.1228	15.7494	531163	7556749	5	278
1202100	20120508	13:44:56	68.1228	15.7495	531167	7556742	5	279
1202100	20120508	13:45:06	68.1227	15.7496	531171	7556736	5	280
1202100	20120508	13:45:16	68.1227	15.7497	531176	7556730	5	281
1202100	20120508	13:45:26	68.1226	15.7498	531179	7556725	5	282
1202100	20120508	13:45:36	68.1226	15.7499	531183	7556720	5	283
1202100	20120508	13:45:46	68.1225	15.75	531186	7556715	5	284
1202100	20120508	13:45:56	68.1225	15.7501	531190	7556710	5	285
1202100	20120508	13:46:06	68.1224	15.7501	531192	7556704	5	286
1202100	20120508	13:46:16	68.1224	15.7502	531195	7556698	5	287
1202100	20120508	13:46:26	68.1223	15.7502	531197	7556693	5	288
1202100	20120508	13:46:36	68.1223	15.7503	531198	7556689	5	289
1202100	20120508	13:46:46	68.1223	15.7502	531198	7556685	5	290
1202100	20120508	13:46:56	68.1222	15.7502	531197	7556683	5	291
1202100	20120508	13:47:05	68.1222	15.7501	531194	7556682	5	292
1202100	20120508	13:47:16	68.1222	15.7501	531190	7556682	5	293
1202100	20120508	13:47:26	68.1223	15.75	531188	7556684	5	294
1202100	20120508	13:47:36	68.1223	15.75	531187	7556687	5	295
1202100	20120508	13:47:46	68.1223	15.7499	531185	7556688	5	296
1202100	20120508	13:47:56	68.1223	15.7498	531181	7556689	5	297
1202100	20120508	13:48:06	68.1223	15.7497	531177	7556689	5	298
1202100	20120508	13:48:16	68.1223	15.7496	531171	7556690	5	299
1202100	20120508	13:48:26	68.1223	15.7495	531166	7556690		300
1202100	20120508	13:48:36	68.1223	15.7494	531161	7556692	5	301
1202100	20120508	13:48:46	68.1223	15.7492	531156	7556692	5	302
1202100	20120508	13:48:56	68.1223	15.7491	531151	7556693	5	303
1202100	20120508	13:49:05	68.1223	15.749	531145	7556693	5	304
1202100	20120508	13:49:16	68.1223	15.7488	531137	7556691	5	305
1202100	20120508	13:49:26	68.1223	15.7486	531130	7556690	5	306
1202100	20120508	13:49:36	68.1223	15.7485	531125	7556689	5	307
1202100	20120508	13:49:46	68.1223	15.7484	531119	7556688	5	308
1202100	20120508	13:49:56	68.1223	15.7482	531114	7556688	5	309
1202100	20120508	13:50:06	68.1223	15.7481	531106	7556687	5	310
1202100	20120508	13:50:16	68.1223	15.7479	531101	7556687		311
1202100	20120508	13:50:26	68.1223	15.7478	531095	7556687	5	312
1202100	20120508	13:50:36	68.1223	15.7476	531088	7556688	5	313
1202100	20120508	13:50:45	68.1223	15.7474	531081	7556688	5	314
1202100	20120508	13:50:56	68.1223	15.7473	531075	7556687	5	315
1202100	20120508	13:51:06	68.1223	15.7472	531071	7556688	5	316
1202100	20120508	13:51:16	68.1223	15.747	531064	7556687	5	317
1202100	20120508	13:51:25	68.1223	15.7469	531060	7556685	5	318
1202100	20120508	13:51:36	68.1223	15.7469	531057	7556684	5	319
1202100	20120508	13:51:46	68.1223	15.7467	531050	7556683	5	320
1202100	20120508	13:51:55	68.1223	15.7466	531045	7556684	5	321
1202100	20120508	13:52:06	68.1223	15.7464	531038	7556685	5	322
1202100	20120508	13:52:16	68.1223	15.7463	531032	7556686	5	323
1202100	20120508	13:52:26	68.1223	15.7462	531028	7556686	5	324
1202100	20120508	13:52:36	68.1223	15.7461	531024	7556686	5	325
1202100	20120508	13:52:46	68.1223	15.746	531020	7556685	5	326
1202100	20120508	13:52:56	68.1223	15.7459	531015	7556683	5	327
1202100	20120508	13:53:06	68.1222	15.7458	531012	7556681		328
1202100	20120508	13:53:16	68.1222	15.7457	531009	7556679		329
1202100	20120508	13:53:26	68.1222	15.7456	531005	7556678	5	330
1202100	20120508	13:53:36	68.1222	15.7455	531002	7556676	5	331
1202100	20120508	13:53:45	68.1222	15.7455	531000	7556675	5	332
1202100	20120508	13:53:56	68.1222	15.7454	530998	7556674	5	333
1202100	20120508	13:54:06	68.1222	15.7454	530996	7556673	5	334
1202100	20120508	13:54:15	68.1222	15.7453	530994	7556673	5	335
1202100	20120508	13:54:26	68.1222	15.7453	530991	7556671	5	336
1202100	20120508	13:54:36	68.1221	15.7452	530986	7556669	5	337
1202100	20120508	13:54:45	68.1221	15.7451	530983	7556667	5	338
1202100	20120508	13:54:56	68.1221	15.745	530980	7556665		339
1202100	20120508	13:55:06	68.1221	15.745	530978	7556664	5	340
1202100	20120508	13:55:16	68.1221	15.7449	530974	7556661	5	341
1202100	20120508	13:55:26	68.1221	15.7448	530972	7556659	5	342
1202100	20120508	13:55:35	68.122	15.7448	530971	7556658	5	343
1202100	20120508	13:55:46	68.122	15.7448	530971	7556657	5	344
1202100	20120508	13:55:56	68.122	15.7448	530970	7556654	5	345
1202100	20120508	13:56:06	68.122	15.7447	530967	7556652	5	346
1202100	20120508	13:56:16	68.122	15.7446	530963	7556650	5	347
1202100	20120508	13:56:26	68.122	15.7445	530959	7556648	5	348
1202100	20120508	13:56:36	68.1219	15.7445	530957	7556646	5	349
1202100	20120508	13:56:46	68.1219	15.7444	530956	7556644	5	350
1202100	20120508	13:56:56	68.1219	15.7444	530955	7556641	5	351
1202100	20120508	13:57:06	68.1219	15.7443	530952	7556638		352
1202100	20120508	13:57:16	68.1218	15.7442	530949	7556635	5	353
1202100	20120508	13:57:26	68.1218	15.7442	530946	7556633	5	354
1202100	20120508	13:57:36	68.1218	15.7441	530943	7556631	5	355
1202100	20120508	13:57:46	68.1218	15.744	530940	7556630	5	356
1202100	20120508	13:57:56	68.1218	15.744	530938	7556628	5	357
1202100	20120508	13:58:06	68.1218	15.7439	530936	7556628	5	358
1202100	20120508	13:58:16	68.1218	15.7439	530933	7556627	5	359
1202100	20120508	13:58:26	68.1218	15.7438	530929	7556625	5	360
1202100	20120508	13:58:36	68.1217	15.7436	530923	7556623	5	361
1202100	20120508	13:58:46	68.1217	15.7435	530919	7556622	5	362
1202100	20120508	13:58:56	68.1217	15.7434	530916	7556621	5	363
1202100	20120508	13:59:06	68.1217	15.7433	530910	7556621	5	364
1202100	20120508	13:59:16	68.1217	15.7431	530903	7556621	5	365
1202100	20120508	13:59:26	68.1217	15.743	530896	7556621	5	366
1202100	20120508	13:59:35	68.1217	15.7428	530888	7556622	5	367
1202100	20120508	13:59:46	68.1217	15.7426	530882	7556622	5	368
1202100	20120508	13:59:56	68.1217	15.7425	530878	7556622	5	369
1202100	20120508	14:00:06	68.1217	15.7424	530872	7556623	5	370
1202100	20120508	14:00:15	68.1217	15.7423	530868	7556624	5	371
1202100	20120508	14:00:26	68.1218	15.7422	530863	7556625	5	372
1202100	20120508	14:00:36	68.1218	15.7421	530859	7556626	5	373
1202100	20120508	14:00:46	68.1218	15.742	530853	7556629	5	374
1202100	20120508	14:00:55	68.1218	15.7418	530847	7556632	5	375
1202100	20120508	14:01:06	68.1218	15.7417	530842	7556634	5	376
1202100	20120508	14:01:16	68.1219	15.7415	530836	7556638	5	377
1202100	20120508	14:01:26	68.1219	15.7414	530832	7556640	5	378
1202100	20120508	14:01:36	68.1219	15.7413	530827	7556643	5	379
1202100	20120508	14:01:46	68.122	15.7412	530820	7556647		380
1202100	20120508	14:01:56	68.122	15.741	530815	7556652		381
1202100	20120508	14:02:06	68.1221	15.741	530812	7556657	5	382
1202100	20120508	14:02:16	68.1221	15.7409	530808	7556660	5	383
1202100	20120508	14:02:26	68.1221	15.7408	530806	7556663		384
1202100	20120508	14:02:36	68.1222	15.7407	530802	7556668	5	385
1202100	20120508	14:02:46	68.1222	15.7406	530796	7556673	5	386
1202100	20120508	14:02:56	68.1222	15.7405	530793	7556676	5	387
1202100	20120508	14:03:06	68.1223	15.7404	530790	7556680	5	388
1202100	20120508	14:03:11	68.1223	15.7404	530788	7556682	5	389
1202101	20120508	14:36:47	68.1315	15.8297	534490	7557755	5	390
1202101	20120508	14:36:57	68.1314	15.8296	534484	7557751	5	391
1202101	20120508	14:37:07	68.1314	15.8295	534479	7557747	5	392
1202101	20120508	14:37:17	68.1314	15.8294	534476	7557744	5	393
1202101	20120508	14:37:27	68.1314	15.8293	534473	7557741		394
1202101	20120508	14:37:37	68.1313	15.8293	534469	7557737	5	395
1202101	20120508	14:37:47	68.1313	15.8292	534466	7557733	5	396
1202101	20120508	14:37:57	68.1312	15.8291	534463	7557729	5	397
1202101	20120508	14:38:07	68.1312	15.829	534461	7557725	5	398
1202101	20120508	14:38:17	68.1312	15.8289	534457	7557720	5	399
1202101	20120508	14:38:27	68.1311	15.8289	534453	7557715	5	400
1202101	20120508	14:38:37	68.1311	15.8288	534450	7557711	5	401
1202101	20120508	14:38:47	68.1311	15.8287	534447	7557707		402
1202101	20120508	14:38:57	68.131	15.8286	534444	7557703	5	403
1202101	20120508	14:39:07	68.131	15.8286	534443	7557701	5	404
1202101	20120508	14:39:17	68.131	15.8285	534440	7557699	5	405
1202101	20120508	14:39:26	68.131	15.8285	534438	7557697	5	406
1202101	20120508	14:39:37	68.1309	15.8285	534437	7557695	5	407
1202101	20120508	14:39:47	68.1309	15.8284	534434	7557691	5	408
1202101	20120508	14:39:57	68.1309	15.8283	534430	7557687	5	409
1202101	20120508	14:40:07	68.1308	15.8282	534426	7557684		410
1202101	20120508	14:40:17	68.1308	15.8281	534422	7557680	5	411
1202101	20120508	14:40:27	68.1308	15.828	534419	7557679	5	412
1202101	20120508	14:40:37	68.1308	15.828	534418	7557679		413
1202101	20120508	14:40:48	68.1308	15.8279	534414	7557678	5	414
1202101	20120508	14:40:57	68.1308	15.8278	534409	7557676	5	415
1202101	20120508	14:41:07	68.1308	15.8277	534404	7557674	5	416
1202101	20120508	14:41:17	68.1308	15.8276	534402	7557673	5	417
1202101	20120508	14:41:27	68.1307	15.8276	534400	7557670	5	418
1202101	20120508	14:41:37	68.1307	15.8275	534398	7557667	5	419
1202101	20120508	14:41:48	68.1307	15.8275	534395	7557665	5	420
1202101	20120508	14:41:57	68.1307	15.8274	534393	7557664	5	421
1202101	20120508	14:42:07	68.1307	15.8273	534390	7557663	5	422
1202101	20120508	14:42:17	68.1307	15.8273	534387	7557663		423
1202101	20120508	14:42:27	68.1307	15.8272	534385	7557664	5	424
1202101	20120508	14:42:37	68.1307	15.8272	534385	7557666	5	425
1202101	20120508	14:42:47	68.1307	15.8272	534386	7557669		426
1202101	20120508	14:42:57	68.1308	15.8273	534388	7557674	5	427
1202101	20120508	14:43:07	68.1308	15.8272	534385	7557676	5	428
1202101	20120508	14:43:17	68.1308	15.8271	534380	7557677	5	429
1202101	20120508	14:43:27	68.1308	15.827	534376	7557676		430
1202101	20120508	14:43:37	68.1308	15.8269	534372	7557677	5	431
1202101	20120508	14:43:47	68.1308	15.8268	534369	7557678	5	432
1202101	20120508	14:43:57	68.1308	15.8268	534367	7557679	5	433
1202101	20120508	14:44:07	68.1308	15.8268	534367	7557679	5	434
1202101	20120508	14:44:17	68.1308	15.8267	534365	7557678	5	435
1202101	20120508	14:44:27	68.1308	15.8266	534360	7557675	5	436
1202101	20120508	14:44:37	68.1308	15.8265	534356	7557672	5	437
1202101	20120508	14:44:47	68.1307	15.8264	534353	7557672		438
1202101	20120508	14:44:57	68.1308	15.8264	534350	7557672	5	439
1202101	20120508	14:45:07	68.1308	15.8264	534350	7557673	5	440
1202101	20120508	14:45:17	68.1308	15.8263	534347	7557672	5	441
1202101	20120508	14:45:27	68.1307	15.8262	534344	7557670	5	442
1202101	20120508	14:45:37	68.1307	15.8261	534341	7557669	5	443
1202101	20120508	14:45:47	68.1307	15.8261	534339	7557668	5	444
1202101	20120508	14:45:57	68.1307	15.826	534337	7557667		445
1202101	20120508	14:46:07	68.1307	15.826	534334	7557666	5	446
1202101	20120508	14:46:17	68.1307	15.8259	534331	7557665	5	447
1202101	20120508	14:46:27	68.1307	15.8258	534328	7557665	5	448
1202101	20120508	14:46:37	68.1307	15.8258	534325	7557664	5	449
1202101	20120508	14:46:47	68.1307	15.8257	534323	7557664	5	450
1202101	20120508	14:46:57	68.1307	15.8257	534322	7557664	5	451
1202101	20120508	14:47:07	68.1307	15.8256	534320	7557664	5	452
1202101	20120508	14:47:17	68.1307	15.8256	534319	7557665	5	453
1202101	20120508	14:47:27	68.1307	15.8255	534316	7557664	5	454
1202101	20120508	14:47:37	68.1307	15.8255	534312	7557664	5	455
1202101	20120508	14:47:47	68.1307	15.8254	534310	7557664		456
1202101	20120508	14:47:57	68.1307	15.8253	534307	7557664	5	457
1202101	20120508	14:48:07	68.1307	15.8253	534305	7557665	5	458
1202101	20120508	14:48:17	68.1307	15.8252	534304	7557665	5	459
1202101	20120508	14:48:27	68.1307	15.8252	534302	7557664		460
1202101	20120508	14:48:37	68.1307	15.8251	534298	7557662	5	461
1202101	20120508	14:48:47	68.1307	15.825	534295	7557661	5	462
1202101	20120508	14:48:57	68.1307	15.825	534292	7557661	5	463
1202101	20120508	14:49:07	68.1307	15.825	534292	7557661	5	464
1202101	20120508	14:49:17	68.1307	15.8249	534291	7557660		465
1202101	20120508	14:49:27	68.1306	15.8249	534288	7557659	5	466
1202101	20120508	14:49:37	68.1306	15.8248	534285	7557658	5	467
1202101	20120508	14:49:47	68.1306	15.8247	534282	7557658	5	468
1202101	20120508	14:49:57	68.1306	15.8246	534277	7557658	5	469
1202101	20120508	14:50:07	68.1306	15.8245	534273	7557658	5	470
1202101	20120508	14:50:17	68.1306	15.8245	534271	7557659		471
1202101	20120508	14:50:27	68.1307	15.8244	534270	7557662	5	472
1202101	20120508	14:50:37	68.1307	15.8244	534267	7557662	5	473
1202101	20120508	14:50:47	68.1306	15.8243	534263	7557659	5	474
1202101	20120508	14:50:57	68.1306	15.8242	534260	7557657		475
1202101	20120508	14:51:07	68.1306	15.8241	534258	7557656	5	476
1202101	20120508	14:51:17	68.1306	15.8241	534256	7557654	5	477
1202101	20120508	14:51:27	68.1306	15.824	534253	7557651	5	478
1202101	20120508	14:51:37	68.1306	15.8239	534250	7557648	5	479
1202101	20120508	14:51:41	68.1305	15.8239	534248	7557647	5	480
1202102	20120508	15:32:11	68.1503	15.7283	530247	7559796	5	481
1202102	20120508	15:32:21	68.1502	15.7284	530251	7559791	5	482
1202102	20120508	15:32:31	68.1502	15.7284	530252	7559785	5	483
1202102	20120508	15:32:41	68.1501	15.7284	530253	7559781	5	484
1202102	20120508	15:32:51	68.1501	15.7284	530251	7559774	5	485
1202102	20120508	15:33:01	68.15	15.7283	530250	7559770	5	486
1202102	20120508	15:33:11	68.15	15.7283	530247	7559767	5	487
1202102	20120508	15:33:20	68.15	15.7282	530244	7559763	5	488
1202102	20120508	15:33:31	68.1499	15.7281	530240	7559757	5	489
1202102	20120508	15:33:41	68.1499	15.728	530237	7559754	5	490
1202102	20120508	15:33:51	68.1499	15.7279	530234	7559752	5	491
1202102	20120508	15:34:00	68.1498	15.7279	530231	7559749	5	492
1202102	20120508	15:34:11	68.1498	15.7278	530228	7559745	5	493
1202102	20120508	15:34:21	68.1498	15.7277	530224	7559742	5	494
1202102	20120508	15:34:31	68.1498	15.7276	530221	7559739	5	495
1202102	20120508	15:34:41	68.1497	15.7276	530219	7559737	5	496
1202102	20120508	15:34:51	68.1497	15.7276	530218	7559735		497
1202102	20120508	15:35:01	68.1497	15.7275	530216	7559733	5	498
1202102	20120508	15:35:11	68.1497	15.7274	530212	7559730	5	499
1202102	20120508	15:35:20	68.1496	15.7273	530208	7559726	5	500
1202102	20120508	15:35:31	68.1496	15.7272	530205	7559722	5	501
1202102	20120508	15:35:41	68.1496	15.7272	530202	7559720	5	502
1202102	20120508	15:35:51	68.1496	15.7271	530200	7559718	5	503
1202102	20120508	15:36:00	68.1496	15.7271	530199	7559717	5	504
1202102	20120508	15:36:11	68.1495	15.7271	530198	7559716	5	505
1202102	20120508	15:36:21	68.1495	15.727	530195	7559712	5	506
1202102	20120508	15:36:31	68.1495	15.7269	530192	7559710	5	507
1202102	20120508	15:36:41	68.1495	15.7269	530189	7559707		508
1202102	20120508	15:36:51	68.1494	15.7268	530186	7559704	5	509
1202102	20120508	15:37:01	68.1494	15.7267	530185	7559702	5	510
1202102	20120508	15:37:11	68.1494	15.7267	530183	7559700		511
1202102	20120508	15:37:21	68.1494	15.7266	530180	7559697		512
1202102	20120508	15:37:31	68.1494	15.7266	530179	7559694	5	513
1202102	20120508	15:37:41	68.1494	15.7266	530179	7559694	5	514
1202102	20120508	15:37:51	68.1493	15.7266	530177	7559691		515
1202102	20120508	15:38:01	68.1493	15.7265	530174	7559685	5	516
1202102	20120508	15:38:11	68.1492	15.7264	530171	7559682	5	517
1202102	20120508	15:38:21	68.1492	15.7263	530168	7559678	5	518
1202102	20120508	15:38:31	68.1492	15.7263	530165	7559676	5	519
1202102	20120508	15:38:41	68.1492	15.7262	530162	7559673	5	520
1202102	20120508	15:38:50	68.1492	15.7261	530160	7559671	5	521
1202102	20120508	15:39:01	68.1492	15.7261	530159	7559672		522
1202102	20120508	15:39:11	68.1491	15.7261	530157	7559671	5	523
1202102	20120508	15:39:21	68.1491	15.726	530154	7559668	5	524
1202102	20120508	15:39:31	68.1491	15.7259	530151	7559665	5	525
1202102	20120508	15:39:41	68.1491	15.7258	530147	7559661		526
1202102	20120508	15:39:51	68.149	15.7257	530143	7559657	5	527
1202102	20120508	15:40:01	68.149	15.7257	530140	7559654	5	528
1202102	20120508	15:40:11	68.149	15.7256	530139	7559651	5	529
1202102	20120508	15:40:21	68.149	15.7256	530137	7559651		530
1202102	20120508	15:40:31	68.149	15.7256	530137	7559650	5	531
1202102	20120508	15:40:41	68.1489	15.7256	530136	7559644	5	532
1202102	20120508	15:40:51	68.1489	15.7255	530136	7559639	5	533
1202102	20120508	15:41:01	68.1488	15.7255	530136	7559636	5	534
1202102	20120508	15:41:11	68.1488	15.7255	530136	7559632	5	535
1202102	20120508	15:41:21	68.1488	15.7255	530136	7559629	5	536
1202102	20120508	15:41:31	68.1487	15.7255	530135	7559625	5	537
1202102	20120508	15:41:41	68.1487	15.7255	530134	7559621		538
1202102	20120508	15:41:51	68.1487	15.7255	530133	7559617	5	539
1202102	20120508	15:42:01	68.1487	15.7255	530133	7559615	5	540
1202102	20120508	15:42:11	68.1486	15.7255	530133	7559613	5	541
1202102	20120508	15:42:21	68.1486	15.7254	530131	7559610	5	542
1202102	20120508	15:42:31	68.1486	15.7254	530128	7559606	5	543
1202102	20120508	15:42:41	68.1485	15.7253	530125	7559602	5	544
1202102	20120508	15:42:51	68.1485	15.7252	530122	7559599	5	545
1202102	20120508	15:43:01	68.1485	15.7251	530117	7559595	5	546
1202102	20120508	15:43:11	68.1484	15.725	530113	7559592	5	547
1202102	20120508	15:43:20	68.1484	15.7249	530111	7559589	5	548
1202102	20120508	15:43:31	68.1484	15.7249	530110	7559586	5	549
1202102	20120508	15:43:41	68.1484	15.7249	530108	7559583	5	550
1202102	20120508	15:43:51	68.1483	15.7248	530106	7559580	5	551
1202102	20120508	15:44:01	68.1483	15.7248	530105	7559580	5	552
1202102	20120508	15:44:11	68.1483	15.7247	530103	7559577	5	553
1202102	20120508	15:44:21	68.1483	15.7247	530101	7559573	5	554
1202102	20120508	15:44:30	68.1482	15.7246	530099	7559569	5	555
1202102	20120508	15:44:41	68.1482	15.7246	530097	7559565	5	556
1202102	20120508	15:44:51	68.1482	15.7246	530096	7559561	5	557
1202102	20120508	15:45:01	68.1481	15.7245	530094	7559558	5	558
1202102	20120508	15:45:11	68.1481	15.7245	530093	7559556	5	559
1202102	20120508	15:45:21	68.1481	15.7244	530090	7559553	5	560
1202102	20120508	15:45:31	68.1481	15.7243	530087	7559550	5	561
1202102	20120508	15:45:41	68.148	15.7242	530083	7559547	5	562
1202102	20120508	15:45:51	68.148	15.7242	530079	7559545	5	563
1202102	20120508	15:46:01	68.148	15.7241	530078	7559545	5	564
1202102	20120508	15:46:11	68.148	15.7241	530077	7559543	5	565
1202102	20120508	15:46:21	68.148	15.7241	530076	7559538	5	566
1202102	20120508	15:46:31	68.1479	15.724	530075	7559533		567
1202102	20120508	15:46:41	68.1479	15.724	530074	7559527	5	568
1202102	20120508	15:46:51	68.1478	15.724	530073	7559523	5	569
1202102	20120508	15:47:01	68.1478	15.724	530071	7559520		570
1202102	20120508	15:47:11	68.1478	15.7239	530068	7559517	5	571
1202102	20120508	15:47:21	68.1478	15.7238	530066	7559514	5	572
1202102	20120508	15:47:31	68.1477	15.7238	530064	7559511	5	573
1202102	20120508	15:47:41	68.1477	15.7238	530064	7559510		574
1202102	20120508	15:47:50	68.1477	15.7237	530062	7559508	5	575
1202103	20120509	06:30:57	68.1719	15.6012	524947	7562156		576
1202103	20120509	06:31:08	68.172	15.6013	524951	7562158	5	577
1202103	20120509	06:31:18	68.172	15.6014	524955	7562159	5	578
1202103	20120509	06:31:27	68.172	15.6015	524957	7562160	5	579
1202103	20120509	06:31:37	68.172	15.6015	524960	7562161	5	580
1202103	20120509	06:31:47	68.172	15.6016	524961	7562163		581
1202103	20120509	06:31:58	68.172	15.6016	524961	7562164	5	582
1202103	20120509	06:32:08	68.172	15.6016	524963	7562166	5	583
1202103	20120509	06:32:17	68.1721	15.6017	524967	7562168	5	584
1202103	20120509	06:32:28	68.1721	15.6018	524971	7562171	5	585
1202103	20120509	06:32:37	68.1721	15.6019	524974	7562174	5	586
1202103	20120509	06:32:48	68.1721	15.6019	524976	7562176	5	587
1202103	20120509	06:32:57	68.1721	15.602	524978	7562179	5	588
1202103	20120509	06:33:08	68.1722	15.6021	524981	7562180	5	589
1202103	20120509	06:33:17	68.1722	15.6021	524985	7562182	5	590
1202103	20120509	06:33:28	68.1722	15.6022	524988	7562183	5	591
1202103	20120509	06:33:38	68.1722	15.6023	524991	7562184	5	592
1202103	20120509	06:33:47	68.1722	15.6023	524993	7562185	5	593
1202103	20120509	06:33:58	68.1722	15.6024	524995	7562186	5	594
1202103	20120509	06:34:07	68.1722	15.6024	524997	7562187	5	595
1202103	20120509	06:34:17	68.1722	15.6025	525000	7562187	5	596
1202103	20120509	06:34:28	68.1722	15.6026	525004	7562187		597
1202103	20120509	06:34:37	68.1722	15.6027	525007	7562187		598
1202103	20120509	06:34:48	68.1722	15.6027	525009	7562188	5	599
1202103	20120509	06:34:58	68.1722	15.6027	525010	7562188	5	600
1202103	20120509	06:35:07	68.1722	15.6028	525011	7562188	5	601
1202103	20120509	06:35:18	68.1722	15.6029	525015	7562190	5	602
1202103	20120509	06:35:27	68.1723	15.603	525019	7562191	5	603
1202103	20120509	06:35:38	68.1723	15.603	525022	7562193	5	604
1202103	20120509	06:35:48	68.1723	15.6031	525024	7562193	5	605
1202103	20120509	06:35:58	68.1723	15.6031	525026	7562194	5	606
1202103	20120509	06:36:08	68.1723	15.6032	525027	7562195		607
1202103	20120509	06:36:17	68.1723	15.6032	525029	7562197	5	608
1202103	20120509	06:36:27	68.1723	15.6033	525034	7562198	5	609
1202103	20120509	06:36:38	68.1723	15.6034	525039	7562199	5	610
1202103	20120509	06:36:48	68.1723	15.6035	525043	7562200	5	611
1202103	20120509	06:36:58	68.1723	15.6036	525046	7562201		612
1202103	20120509	06:37:08	68.1723	15.6037	525049	7562201	5	613
1202103	20120509	06:37:17	68.1724	15.6038	525052	7562203	5	614
1202103	20120509	06:37:28	68.1724	15.6038	525054	7562205	5	615
1202103	20120509	06:37:38	68.1724	15.6039	525057	7562207	5	616
1202103	20120509	06:37:47	68.1724	15.6039	525059	7562209	5	617
1202103	20120509	06:37:58	68.1724	15.604	525062	7562211		618
1202103	20120509	06:38:08	68.1724	15.6041	525066	7562212	5	619
1202103	20120509	06:38:18	68.1724	15.6042	525069	7562213	5	620
1202103	20120509	06:38:27	68.1724	15.6042	525071	7562212	5	621
1202103	20120509	06:38:37	68.1724	15.6043	525073	7562212	5	622
1202103	20120509	06:38:48	68.1724	15.6044	525076	7562210	5	623
1202103	20120509	06:38:58	68.1724	15.6045	525081	7562209	5	624
1202103	20120509	06:39:08	68.1724	15.6045	525084	7562208	5	625
1202103	20120509	06:39:17	68.1724	15.6046	525088	7562207	5	626
1202103	20120509	06:39:27	68.1724	15.6047	525090	7562207	5	627
1202103	20120509	06:39:38	68.1724	15.6047	525092	7562206	5	628
1202103	20120509	06:39:47	68.1724	15.6048	525096	7562205		629
1202103	20120509	06:39:58	68.1724	15.6049	525099	7562204	5	630
1202103	20120509	06:40:08	68.1723	15.605	525103	7562203	5	631
1202103	20120509	06:40:17	68.1723	15.6051	525106	7562201	5	632
1202103	20120509	06:40:27	68.1723	15.6051	525109	7562199	5	633
1202103	20120509	06:40:37	68.1723	15.6052	525112	7562197		634
1202103	20120509	06:40:48	68.1723	15.6053	525116	7562196	5	635
1202103	20120509	06:40:58	68.1723	15.6054	525118	7562194	5	636
1202103	20120509	06:41:08	68.1723	15.6054	525121	7562193	5	637
1202103	20120509	06:41:17	68.1722	15.6055	525125	7562192	5	638
1202103	20120509	06:41:27	68.1722	15.6056	525128	7562192	5	639
1202103	20120509	06:41:38	68.1722	15.6057	525131	7562192	5	640
1202103	20120509	06:41:48	68.1722	15.6057	525134	7562192	5	641
1202103	20120509	06:41:58	68.1723	15.6058	525136	7562193	5	642
1202103	20120509	06:42:07	68.1723	15.6058	525137	7562193	5	643
1202103	20120509	06:42:17	68.1723	15.6059	525140	7562192	5	644
1202103	20120509	06:42:27	68.1722	15.606	525144	7562191	5	645
1202103	20120509	06:42:37	68.1722	15.6061	525148	7562190		646
1202103	20120509	06:42:47	68.1722	15.6062	525152	7562189	5	647
1202103	20120509	06:42:58	68.1722	15.6062	525155	7562188	5	648
1202103	20120509	06:43:07	68.1722	15.6063	525158	7562185	5	649
1202103	20120509	06:43:17	68.1722	15.6064	525162	7562183	5	650
1202103	20120509	06:43:28	68.1721	15.6065	525166	7562181		651
1202103	20120509	06:43:38	68.1721	15.6066	525169	7562178	5	652
1202103	20120509	06:43:48	68.1721	15.6066	525172	7562176	5	653
1202103	20120509	06:43:58	68.1721	15.6067	525174	7562174	5	654
1202103	20120509	06:44:07	68.1721	15.6067	525175	7562172	5	655
1202103	20120509	06:44:17	68.1721	15.6068	525176	7562171	5	656
1202103	20120509	06:44:28	68.172	15.6068	525177	7562170	5	657
1202103	20120509	06:44:37	68.172	15.6068	525179	7562168	5	658
1202103	20120509	06:44:48	68.172	15.6069	525183	7562167	5	659
1202103	20120509	06:44:58	68.172	15.607	525186	7562167	5	660
1202103	20120509	06:45:08	68.172	15.6071	525189	7562166	5	661
1202103	20120509	06:45:17	68.172	15.6071	525192	7562165	5	662
1202103	20120509	06:45:27	68.172	15.6072	525195	7562164	5	663
1202103	20120509	06:45:37	68.172	15.6073	525199	7562163	5	664
1202103	20120509	06:45:47	68.172	15.6074	525203	7562161	5	665
1202103	20120509	06:45:58	68.1719	15.6075	525207	7562159	5	666
1202103	20120509	06:46:08	68.1719	15.6076	525212	7562157	5	667
1202103	20120509	06:46:17	68.1719	15.6077	525217	7562155	5	668
1202103	20120509	06:46:28	68.1719	15.6078	525221	7562154		669
1202103	20120509	06:46:37	68.1719	15.6079	525225	7562153	5	670
1202103	20120509	06:46:48	68.1719	15.608	525227	7562152	5	671
1202103	20120509	06:46:58	68.1719	15.608	525230	7562152	5	672
1202103	20120509	06:47:07	68.1719	15.6081	525234	7562152	5	673
1202103	20120509	06:47:17	68.1719	15.6083	525239	7562153	5	674
1202103	20120509	06:47:28	68.1719	15.6083	525242	7562153	5	675
1202103	20120509	06:47:37	68.1719	15.6084	525246	7562152	5	676
1202103	20120509	06:47:47	68.1719	15.6085	525250	7562151	5	677
1202103	20120509	06:47:58	68.1719	15.6086	525255	7562150		678
1202103	20120509	06:48:07	68.1719	15.6087	525259	7562150	5	679
1202103	20120509	06:48:18	68.1719	15.6088	525263	7562149	5	680
1202103	20120509	06:48:27	68.1718	15.6089	525267	7562149	5	681
1202103	20120509	06:48:37	68.1718	15.609	525270	7562148	5	682
1202103	20120509	06:48:48	68.1718	15.6091	525273	7562148	5	683
1202103	20120509	06:48:58	68.1718	15.6091	525276	7562149	5	684
1202103	20120509	06:49:08	68.1718	15.6092	525280	7562149	5	685
1202103	20120509	06:49:17	68.1718	15.6094	525284	7562148	5	686
1202103	20120509	06:49:28	68.1718	15.6095	525289	7562147		687
1202103	20120509	06:49:38	68.1718	15.6096	525293	7562147	5	688
1202103	20120509	06:49:48	68.1718	15.6097	525297	7562146	5	689
1202103	20120509	06:49:58	68.1718	15.6097	525300	7562146	5	690
1202103	20120509	06:50:08	68.1718	15.6098	525303	7562145	5	691
1202103	20120509	06:50:17	68.1718	15.6099	525306	7562144	5	692
1202103	20120509	06:50:27	68.1718	15.6099	525309	7562143		693
1202103	20120509	06:50:38	68.1718	15.61	525313	7562143	5	694
1202103	20120509	06:50:48	68.1718	15.6102	525318	7562144	5	695
1202103	20120509	06:50:57	68.1718	15.6102	525321	7562145	5	696
1202103	20120509	06:51:07	68.1718	15.6103	525324	7562145	5	697
1202103	20120509	06:51:17	68.1718	15.6104	525327	7562147		698
1202103	20120509	06:51:23	68.1718	15.6104	525329	7562148	5	699
1202104	20120509	07:14:39	68.1461	15.5219	521679	7559242	5	700
1202104	20120509	07:14:49	68.1461	15.5218	521677	7559242	5	701
1202104	20120509	07:15:00	68.146	15.5217	521673	7559238	5	702
1202104	20120509	07:15:10	68.146	15.5216	521669	7559234	5	703
1202104	20120509	07:15:19	68.146	15.5216	521666	7559231	5	704
1202104	20120509	07:15:29	68.146	15.5215	521664	7559229	5	705
1202104	20120509	07:15:40	68.1459	15.5214	521661	7559227	5	706
1202104	20120509	07:15:49	68.1459	15.5214	521658	7559223	5	707
1202104	20120509	07:15:59	68.1459	15.5213	521656	7559220		708
1202104	20120509	07:16:09	68.1459	15.5213	521653	7559217	5	709
1202104	20120509	07:16:20	68.1458	15.5212	521651	7559215	5	710
1202104	20120509	07:16:29	68.1458	15.5211	521649	7559213	5	711
1202104	20120509	07:16:39	68.1458	15.5211	521647	7559212		712
1202104	20120509	07:16:49	68.1458	15.521	521645	7559210	5	713
1202104	20120509	07:16:59	68.1458	15.521	521642	7559207	5	714
1202104	20120509	07:17:09	68.1457	15.5209	521640	7559203	5	715
1202104	20120509	07:17:19	68.1457	15.5209	521637	7559199	5	716
1202104	20120509	07:17:29	68.1457	15.5208	521634	7559195		717
1202104	20120509	07:17:40	68.1456	15.5207	521632	7559191	5	718
1202104	20120509	07:17:49	68.1456	15.5207	521629	7559188	5	719
1202104	20120509	07:17:59	68.1456	15.5206	521627	7559185	5	720
1202104	20120509	07:18:10	68.1455	15.5205	521624	7559183	5	721
1202104	20120509	07:18:19	68.1455	15.5205	521621	7559180	5	722
1202104	20120509	07:18:29	68.1455	15.5204	521619	7559177	5	723
1202104	20120509	07:18:40	68.1455	15.5204	521618	7559176		724
1202104	20120509	07:18:50	68.1455	15.5203	521616	7559174	5	725
1202104	20120509	07:18:59	68.1454	15.5203	521614	7559170	5	726
1202104	20120509	07:19:09	68.1454	15.5202	521611	7559166	5	727
1202104	20120509	07:19:20	68.1454	15.5202	521610	7559162	5	728
1202104	20120509	07:19:30	68.1453	15.5201	521608	7559158	5	729
1202104	20120509	07:19:40	68.1453	15.5201	521606	7559154	5	730
1202104	20120509	07:19:49	68.1453	15.5201	521605	7559151	5	731
1202104	20120509	07:19:59	68.1452	15.52	521603	7559148	5	732
1202104	20120509	07:20:09	68.1452	15.52	521601	7559144	5	733
1202104	20120509	07:20:19	68.1452	15.5199	521599	7559138	5	734
1202104	20120509	07:20:29	68.1451	15.5199	521597	7559134	5	735
1202104	20120509	07:20:40	68.1451	15.5198	521594	7559130	5	736
1202104	20120509	07:20:49	68.1451	15.5198	521592	7559128	5	737
1202104	20120509	07:20:59	68.145	15.5197	521590	7559126		738
1202104	20120509	07:21:10	68.145	15.5196	521587	7559125	5	739
1202104	20120509	07:21:20	68.145	15.5196	521585	7559124	5	740
1202104	20120509	07:21:29	68.145	15.5195	521582	7559121	5	741
1202104	20120509	07:21:39	68.145	15.5194	521579	7559117	5	742
1202104	20120509	07:21:49	68.1449	15.5194	521576	7559113		743
1202104	20120509	07:21:56	68.1449	15.5193	521575	7559113	5	744
1202105	20120509	07:40:01	68.1499	15.5484	522776	7559678	5	745
1202105	20120509	07:40:12	68.1499	15.5485	522780	7559679	5	746
1202105	20120509	07:40:22	68.1499	15.5485	522782	7559681	5	747
1202105	20120509	07:40:32	68.1499	15.5486	522784	7559683	5	748
1202105	20120509	07:40:42	68.15	15.5486	522785	7559685	5	749
1202105	20120509	07:40:52	68.15	15.5487	522788	7559687	5	750
1202105	20120509	07:41:01	68.15	15.5487	522790	7559690	5	751
1202105	20120509	07:41:12	68.15	15.5488	522793	7559691	5	752
1202105	20120509	07:41:22	68.15	15.5488	522795	7559693	5	753
1202105	20120509	07:41:31	68.15	15.5489	522796	7559695	5	754
1202105	20120509	07:41:42	68.1501	15.5489	522799	7559696	5	755
1202105	20120509	07:41:52	68.1501	15.549	522802	7559698	5	756
1202105	20120509	07:42:02	68.1501	15.5491	522804	7559699	5	757
1202105	20120509	07:42:12	68.1501	15.5491	522807	7559700	5	758
1202105	20120509	07:42:22	68.1501	15.5492	522810	7559701	5	759
1202105	20120509	07:42:32	68.1501	15.5492	522812	7559702	5	760
1202105	20120509	07:42:42	68.1501	15.5493	522815	7559703	5	761
1202105	20120509	07:42:52	68.1501	15.5494	522819	7559704	5	762
1202105	20120509	07:43:02	68.1501	15.5495	522822	7559705	5	763
1202105	20120509	07:43:12	68.1501	15.5495	522823	7559705	5	764
1202105	20120509	07:43:21	68.1501	15.5495	522824	7559705	5	765
1202105	20120509	07:43:32	68.1501	15.5496	522825	7559706	5	766
1202105	20120509	07:43:42	68.1501	15.5496	522828	7559706	5	767
1202105	20120509	07:43:52	68.1502	15.5497	522830	7559707	5	768
1202105	20120509	07:44:02	68.1502	15.5497	522831	7559707		769
1202105	20120509	07:44:12	68.1502	15.5498	522833	7559708		770
1202105	20120509	07:44:22	68.1502	15.5498	522836	7559709	5	771
1202105	20120509	07:44:32	68.1502	15.5499	522839	7559709	5	772
1202105	20120509	07:44:42	68.1502	15.55	522843	7559710	5	773
1202105	20120509	07:44:52	68.1502	15.5501	522848	7559711	5	774
1202105	20120509	07:45:02	68.1502	15.5502	522851	7559711	5	775
1202105	20120509	07:45:12	68.1502	15.5503	522854	7559712		776
1202105	20120509	07:45:22	68.1502	15.5504	522858	7559713	5	777
1202105	20120509	07:45:32	68.1502	15.5504	522862	7559714	5	778
1202105	20120509	07:45:41	68.1502	15.5505	522865	7559715	5	779
1202105	20120509	07:45:52	68.1502	15.5506	522866	7559717	5	780
1202105	20120509	07:46:02	68.1503	15.5506	522867	7559719	5	781
1202105	20120509	07:46:12	68.1503	15.5507	522871	7559722	5	782
1202105	20120509	07:46:22	68.1503	15.5507	522874	7559725		783
1202105	20120509	07:46:32	68.1503	15.5508	522877	7559728	5	784
1202105	20120509	07:46:42	68.1504	15.5509	522878	7559730	5	785
1202105	20120509	07:46:52	68.1504	15.5509	522880	7559731	5	786
1202105	20120509	07:47:02	68.1504	15.551	522883	7559733	5	787
1202105	20120509	07:47:12	68.1504	15.551	522886	7559735	5	788
1202105	20120509	07:47:22	68.1504	15.551	522886	7559736	5	789
1202105	20120509	07:47:32	68.1504	15.5511	522887	7559737	5	790
1202105	20120509	07:47:42	68.1504	15.5512	522892	7559739	5	791
1202105	20120509	07:47:52	68.1505	15.5513	522896	7559741	5	792
1202105	20120509	07:48:01	68.1505	15.5513	522899	7559742	5	793
1202105	20120509	07:48:12	68.1505	15.5514	522902	7559744	5	794
1202105	20120509	07:48:22	68.1505	15.5515	522904	7559745	5	795
1202105	20120509	07:48:32	68.1505	15.5515	522906	7559747	5	796
1202105	20120509	07:48:41	68.1505	15.5516	522908	7559748	5	797
1202105	20120509	07:48:52	68.1505	15.5516	522910	7559750	5	798
1202105	20120509	07:49:02	68.1505	15.5516	522911	7559751	5	799
1202105	20120509	07:49:12	68.1505	15.5517	522912	7559751	5	800
1202105	20120509	07:49:22	68.1506	15.5517	522914	7559752		801
1202105	20120509	07:49:32	68.1506	15.5518	522917	7559754	5	802
1202105	20120509	07:49:42	68.1506	15.5518	522919	7559755	5	803
1202105	20120509	07:49:52	68.1506	15.5519	522920	7559756	5	804
1202105	20120509	07:50:02	68.1506	15.5519	522923	7559758	5	805
1202105	20120509	07:50:11	68.1506	15.552	522926	7559760	5	806
1202105	20120509	07:50:22	68.1506	15.5521	522929	7559762	5	807
1202105	20120509	07:50:32	68.1507	15.5521	522931	7559763	5	808
1202105	20120509	07:50:41	68.1507	15.5522	522933	7559765	5	809
1202105	20120509	07:50:52	68.1507	15.5522	522936	7559767		810
1202105	20120509	07:51:02	68.1507	15.5523	522938	7559769	5	811
1202105	20120509	07:51:12	68.1507	15.5523	522940	7559772	5	812
1202105	20120509	07:51:22	68.1508	15.5524	522943	7559775	5	813
1202105	20120509	07:51:31	68.1508	15.5525	522946	7559777	5	814
1202105	20120509	07:51:42	68.1508	15.5525	522948	7559780		815
1202105	20120509	07:51:52	68.1508	15.5526	522951	7559783	5	816
1202105	20120509	07:52:02	68.1509	15.5527	522955	7559786	5	817
1202105	20120509	07:52:12	68.1509	15.5528	522959	7559788	5	818
1202105	20120509	07:52:22	68.1509	15.5529	522963	7559791	5	819
1202105	20120509	07:52:32	68.1509	15.553	522965	7559793	5	820
1202105	20120509	07:52:42	68.1509	15.553	522968	7559794	5	821
1202105	20120509	07:52:52	68.1509	15.5531	522970	7559797	5	822
1202105	20120509	07:53:02	68.151	15.5531	522972	7559799	5	823
1202105	20120509	07:53:12	68.151	15.5532	522974	7559801	5	824
1202105	20120509	07:53:22	68.151	15.5532	522976	7559804	5	825
1202105	20120509	07:53:32	68.151	15.5533	522979	7559806	5	826
1202105	20120509	07:53:42	68.1511	15.5533	522981	7559810	5	827
1202105	20120509	07:53:52	68.1511	15.5534	522983	7559813		828
1202105	20120509	07:54:02	68.1511	15.5534	522984	7559816	5	829
1202105	20120509	07:54:12	68.1512	15.5535	522986	7559820	5	830
1202105	20120509	07:54:21	68.1512	15.5535	522987	7559824	5	831
1202105	20120509	07:54:32	68.1512	15.5535	522987	7559828	5	832
1202105	20120509	07:54:42	68.1513	15.5535	522988	7559831	5	833
1202105	20120509	07:54:52	68.1513	15.5535	522989	7559834		834
1202105	20120509	07:55:02	68.1513	15.5536	522992	7559838	5	835
1202105	20120509	07:55:12	68.1514	15.5536	522993	7559842	5	836
1202105	20120509	07:55:21	68.1514	15.5537	522995	7559846	5	837
1202105	20120509	07:55:32	68.1514	15.5537	522995	7559850	5	838
1202105	20120509	07:55:42	68.1515	15.5537	522996	7559855	5	839
1202105	20120509	07:55:52	68.1515	15.5537	522998	7559860	5	840
1202105	20120509	07:56:02	68.1516	15.5538	522998	7559864	5	841
1202105	20120509	07:56:12	68.1516	15.5538	523000	7559869		842
1202105	20120509	07:56:22	68.1516	15.5538	523000	7559873	5	843
1202105	20120509	07:56:32	68.1517	15.5538	523001	7559876	5	844
1202105	20120509	07:56:42	68.1517	15.5539	523003	7559881		845
1202105	20120509	07:56:52	68.1517	15.5539	523005	7559884		846
1202105	20120509	07:57:02	68.1518	15.554	523007	7559889	5	847
1202105	20120509	07:57:12	68.1518	15.554	523010	7559895	5	848
1202105	20120509	07:57:21	68.1519	15.5541	523012	7559900	5	849
1202106	20120509	08:51:26	68.0714	15.312	513003	7550859	5	850
1202106	20120509	08:51:36	68.0714	15.312	513005	7550862	5	851
1202106	20120509	08:51:46	68.0715	15.3122	513010	7550866	5	852
1202106	20120509	08:51:55	68.0715	15.3123	513014	7550870	5	853
1202106	20120509	08:52:06	68.0715	15.3124	513019	7550874	5	854
1202106	20120509	08:52:16	68.0716	15.3125	513023	7550878	5	855
1202106	20120509	08:52:26	68.0716	15.3126	513026	7550881	5	856
1202106	20120509	08:52:36	68.0716	15.3126	513028	7550883	5	857
1202106	20120509	08:52:46	68.0716	15.3127	513030	7550885	5	858
1202106	20120509	08:52:55	68.0717	15.3128	513034	7550887	5	859
1202106	20120509	08:53:05	68.0717	15.3129	513039	7550889	5	860
1202106	20120509	08:53:16	68.0717	15.3129	513041	7550891		861
1202106	20120509	08:53:26	68.0717	15.313	513045	7550893	5	862
1202106	20120509	08:53:36	68.0717	15.3131	513048	7550897		863
1202106	20120509	08:53:46	68.0718	15.3132	513053	7550900	5	864
1202106	20120509	08:53:56	68.0718	15.3133	513057	7550902	5	865
1202106	20120509	08:54:05	68.0718	15.3134	513060	7550904	5	866
1202106	20120509	08:54:16	68.0718	15.3134	513062	7550906	5	867
1202106	20120509	08:54:26	68.0718	15.3135	513065	7550908	5	868
1202106	20120509	08:54:36	68.0718	15.3136	513068	7550908	5	869
1202106	20120509	08:54:46	68.0718	15.3137	513072	7550908	5	870
1202106	20120509	08:54:56	68.0718	15.3138	513076	7550907	5	871
1202106	20120509	08:55:05	68.0718	15.3138	513079	7550906	5	872
1202106	20120509	08:55:16	68.0718	15.3139	513083	7550905		873
1202106	20120509	08:55:26	68.0718	15.314	513085	7550905	5	874
1202106	20120509	08:55:36	68.0718	15.314	513086	7550905	5	875
1202106	20120509	08:55:46	68.0718	15.3141	513090	7550907	5	876
1202106	20120509	08:55:55	68.0719	15.3142	513094	7550909	5	877
1202106	20120509	08:56:06	68.0719	15.3142	513095	7550910	5	878
1202106	20120509	08:56:16	68.0719	15.3143	513096	7550913	5	879
1202106	20120509	08:56:25	68.0719	15.3143	513100	7550915	5	880
1202106	20120509	08:56:36	68.0719	15.3144	513104	7550919	5	881
1202106	20120509	08:56:46	68.072	15.3145	513109	7550921	5	882
1202106	20120509	08:56:55	68.072	15.3146	513111	7550923	5	883
1202106	20120509	08:57:06	68.072	15.3147	513114	7550925	5	884
1202106	20120509	08:57:16	68.072	15.3148	513117	7550926	5	885
1202106	20120509	08:57:26	68.072	15.3148	513121	7550927	5	886
1202106	20120509	08:57:36	68.072	15.3149	513125	7550926		887
1202106	20120509	08:57:45	68.072	15.315	513128	7550925	5	888
1202106	20120509	08:57:55	68.072	15.3151	513130	7550924	5	889
1202106	20120509	08:58:05	68.072	15.3152	513135	7550923	5	890
1202106	20120509	08:58:15	68.072	15.3152	513137	7550923	5	891
1202106	20120509	08:58:26	68.072	15.3153	513138	7550924	5	892
1202106	20120509	08:58:36	68.072	15.3153	513140	7550925	5	893
1202106	20120509	08:58:45	68.072	15.3154	513144	7550926	5	894
1202106	20120509	08:58:56	68.072	15.3155	513149	7550927		895
1202106	20120509	08:59:06	68.072	15.3156	513153	7550929	5	896
1202106	20120509	08:59:15	68.072	15.3157	513156	7550930	5	897
1202106	20120509	08:59:25	68.0721	15.3158	513160	7550931	5	898
1202106	20120509	08:59:36	68.0721	15.3158	513163	7550932	5	899
1202106	20120509	08:59:46	68.0721	15.3159	513165	7550932	5	900
1202106	20120509	08:59:56	68.0721	15.316	513170	7550932	5	901
1202106	20120509	09:00:06	68.0721	15.3161	513175	7550931		902
1202106	20120509	09:00:16	68.072	15.3162	513179	7550930	5	903
1202106	20120509	09:00:26	68.072	15.3163	513182	7550929	5	904
1202106	20120509	09:00:36	68.072	15.3163	513184	7550928	5	905
1202106	20120509	09:00:46	68.072	15.3164	513187	7550926	5	906
1202106	20120509	09:00:56	68.072	15.3165	513191	7550925	5	907
1202106	20120509	09:01:06	68.072	15.3166	513194	7550924		908
1202106	20120509	09:01:16	68.072	15.3167	513198	7550922	5	909
1202106	20120509	09:01:26	68.072	15.3168	513202	7550921	5	910
1202106	20120509	09:01:36	68.072	15.3168	513204	7550920	5	911
1202106	20120509	09:01:45	68.0719	15.3169	513206	7550919	5	912
1202106	20120509	09:01:56	68.0719	15.3169	513207	7550919	5	913
1202106	20120509	09:02:06	68.0719	15.317	513211	7550918	5	914
1202106	20120509	09:02:16	68.0719	15.3171	513216	7550917	5	915
1202106	20120509	09:02:26	68.0719	15.3172	513219	7550918	5	916
1202106	20120509	09:02:35	68.0719	15.3172	513221	7550918	5	917
1202106	20120509	09:02:46	68.0719	15.3173	513223	7550919		918
1202106	20120509	09:02:56	68.072	15.3174	513226	7550921		919
1202106	20120509	09:03:06	68.072	15.3174	513229	7550923	5	920
1202106	20120509	09:03:15	68.072	15.3175	513233	7550925	5	921
1202106	20120509	09:03:26	68.072	15.3176	513236	7550927		922
1202106	20120509	09:03:36	68.072	15.3177	513239	7550929	5	923
1202106	20120509	09:03:46	68.072	15.3177	513242	7550931	5	924
1202106	20120509	09:03:55	68.0721	15.3178	513244	7550934	5	925
1202106	20120509	09:04:06	68.0721	15.3179	513248	7550935	5	926
1202106	20120509	09:04:16	68.0721	15.318	513254	7550936	5	927
1202106	20120509	09:04:25	68.0721	15.3181	513258	7550937	5	928
1202106	20120509	09:04:36	68.0721	15.3182	513262	7550937	5	929
1202106	20120509	09:04:46	68.0721	15.3183	513265	7550938	5	930
1202106	20120509	09:04:55	68.0721	15.3184	513269	7550939	5	931
1202106	20120509	09:05:06	68.0721	15.3185	513272	7550940	5	932
1202106	20120509	09:05:16	68.0721	15.3185	513274	7550941	5	933
1202106	20120509	09:05:19	68.0721	15.3185	513275	7550941	5	934
1202107	20120509	09:21:39	68.0807	15.3097	512902	7551898	5	935
1202107	20120509	09:21:49	68.0808	15.3098	512907	7551902	5	936
1202107	20120509	09:21:59	68.0808	15.3099	512910	7551905	5	937
1202107	20120509	09:22:09	68.0808	15.31	512912	7551906	5	938
1202107	20120509	09:22:19	68.0808	15.31	512914	7551907	5	939
1202107	20120509	09:22:29	68.0808	15.3101	512917	7551908	5	940
1202107	20120509	09:22:39	68.0809	15.3101	512920	7551912	5	941
1202107	20120509	09:22:49	68.0809	15.3102	512923	7551916	5	942
1202107	20120509	09:22:59	68.0809	15.3103	512925	7551918	5	943
1202107	20120509	09:23:09	68.0809	15.3103	512928	7551920	5	944
1202107	20120509	09:23:19	68.081	15.3104	512931	7551922	5	945
1202107	20120509	09:23:29	68.081	15.3105	512933	7551927	5	946
1202107	20120509	09:23:39	68.081	15.3105	512936	7551931	5	947
1202107	20120509	09:23:49	68.0811	15.3106	512939	7551936		948
1202107	20120509	09:23:59	68.0811	15.3107	512942	7551939	5	949
1202107	20120509	09:24:09	68.0811	15.3107	512944	7551941	5	950
1202107	20120509	09:24:19	68.0811	15.3108	512947	7551943	5	951
1202107	20120509	09:24:28	68.0812	15.3108	512948	7551945	5	952
1202107	20120509	09:24:39	68.0812	15.3109	512950	7551946	5	953
1202107	20120509	09:24:49	68.0812	15.3109	512952	7551948	5	954
1202107	20120509	09:24:59	68.0812	15.311	512955	7551951	5	955
1202107	20120509	09:25:09	68.0812	15.3111	512958	7551953	5	956
1202107	20120509	09:25:19	68.0812	15.3111	512961	7551954	5	957
1202107	20120509	09:25:29	68.0812	15.3112	512963	7551955	5	958
1202107	20120509	09:25:39	68.0812	15.3112	512966	7551955	5	959
1202107	20120509	09:25:49	68.0812	15.3113	512968	7551955		960
1202107	20120509	09:25:59	68.0813	15.3114	512971	7551956	5	961
1202107	20120509	09:26:09	68.0813	15.3114	512974	7551959	5	962
1202107	20120509	09:26:19	68.0813	15.3115	512977	7551963	5	963
1202107	20120509	09:26:29	68.0813	15.3116	512979	7551966	5	964
1202107	20120509	09:26:39	68.0814	15.3116	512982	7551968	5	965
1202107	20120509	09:26:49	68.0814	15.3117	512983	7551971	5	966
1202107	20120509	09:26:59	68.0814	15.3117	512984	7551976	5	967
1202107	20120509	09:27:09	68.0815	15.3117	512986	7551980	5	968
1202107	20120509	09:27:19	68.0815	15.3118	512988	7551984	5	969
1202107	20120509	09:27:29	68.0815	15.3118	512990	7551987	5	970
1202107	20120509	09:27:39	68.0815	15.3119	512991	7551988		971
1202107	20120509	09:27:49	68.0816	15.3119	512992	7551989	5	972
1202107	20120509	09:27:59	68.0816	15.3119	512994	7551990	5	973
1202107	20120509	09:28:09	68.0816	15.3119	512994	7551992		974
1202107	20120509	09:28:19	68.0816	15.3119	512994	7551997	5	975
1202107	20120509	09:28:29	68.0817	15.3119	512994	7552003	5	976
1202107	20120509	09:28:39	68.0817	15.3119	512993	7552008	5	977
1202107	20120509	09:28:49	68.0817	15.3119	512993	7552011	5	978
1202107	20120509	09:28:59	68.0818	15.3119	512992	7552014	5	979
1202107	20120509	09:29:09	68.0818	15.3119	512992	7552017	5	980
1202107	20120509	09:29:19	68.0818	15.3119	512992	7552018		981
1202107	20120509	09:29:29	68.0818	15.3119	512993	7552018	5	982
1202107	20120509	09:29:39	68.0818	15.3119	512992	7552022	5	983
1202107	20120509	09:29:49	68.0819	15.3118	512991	7552029	5	984
1202107	20120509	09:29:59	68.082	15.3118	512990	7552034	5	985
1202107	20120509	09:30:09	68.082	15.3118	512990	7552037	5	986
1202107	20120509	09:30:19	68.082	15.3118	512990	7552039	5	987
1202107	20120509	09:30:29	68.082	15.3118	512990	7552041		988
1202107	20120509	09:30:39	68.082	15.3118	512990	7552044	5	989
1202107	20120509	09:30:49	68.0821	15.3118	512991	7552047	5	990
1202107	20120509	09:30:59	68.0821	15.3119	512991	7552050	5	991
1202107	20120509	09:31:08	68.0821	15.3119	512992	7552054	5	992
1202107	20120509	09:31:19	68.0822	15.3119	512993	7552058	5	993
1202107	20120509	09:31:29	68.0822	15.3119	512994	7552062	5	994
1202107	20120509	09:31:39	68.0822	15.312	512995	7552064		995
1202107	20120509	09:31:49	68.0822	15.312	512996	7552066		996
1202107	20120509	09:31:59	68.0822	15.312	512997	7552066	5	997
1202107	20120509	09:32:09	68.0823	15.312	512998	7552070	5	998
1202107	20120509	09:32:19	68.0823	15.3121	513000	7552077	5	999
1202107	20120509	09:32:29	68.0824	15.3121	513001	7552082		1000
1202107	20120509	09:32:39	68.0824	15.3121	513002	7552086	5	1001
1202107	20120509	09:32:49	68.0824	15.3121	513001	7552088	5	1002
1202107	20120509	09:32:59	68.0825	15.3121	513002	7552091		1003
1202107	20120509	09:33:09	68.0825	15.3122	513003	7552096	5	1004
1202107	20120509	09:33:19	68.0826	15.3122	513004	7552101	5	1005
1202107	20120509	09:33:28	68.0826	15.3122	513004	7552106	5	1006
1202107	20120509	09:33:39	68.0826	15.3122	513004	7552109	5	1007
1202107	20120509	09:33:49	68.0826	15.3122	513004	7552111	5	1008
1202107	20120509	09:33:59	68.0827	15.3122	513004	7552114	5	1009
1202107	20120509	09:34:09	68.0827	15.3122	513005	7552117	5	1010
1202107	20120509	09:34:19	68.0827	15.3122	513007	7552121	5	1011
1202107	20120509	09:34:29	68.0828	15.3123	513009	7552126	5	1012
1202107	20120509	09:34:39	68.0828	15.3123	513010	7552129		1013
1202107	20120509	09:34:49	68.0828	15.3123	513011	7552131	5	1014
1202107	20120509	09:34:59	68.0828	15.3124	513011	7552134	5	1015
1202107	20120509	09:35:08	68.0829	15.3123	513010	7552135	5	1016
1202107	20120509	09:35:19	68.0829	15.3123	513010	7552137	5	1017
1202107	20120509	09:35:29	68.0829	15.3123	513010	7552141	5	1018
1202107	20120509	09:35:39	68.083	15.3124	513012	7552146		1019
1202107	20120509	09:35:49	68.083	15.3124	513014	7552153	5	1020
1202107	20120509	09:35:59	68.0831	15.3125	513016	7552157	5	1021
1202107	20120509	09:36:09	68.0831	15.3125	513017	7552162	5	1022
1202107	20120509	09:36:19	68.0831	15.3125	513017	7552165		1023
1202107	20120509	09:36:29	68.0832	15.3125	513017	7552169	5	1024
1202107	20120509	09:36:39	68.0832	15.3126	513020	7552173	5	1025
1202107	20120509	09:36:49	68.0832	15.3127	513025	7552179		1026
1202107	20120509	09:36:59	68.0833	15.3128	513029	7552184	5	1027
1202107	20120509	09:37:09	68.0833	15.3128	513031	7552187	5	1028
1202107	20120509	09:37:19	68.0833	15.3129	513033	7552190	5	1029
1202107	20120509	09:37:29	68.0834	15.3129	513035	7552193	5	1030
1202107	20120509	09:37:39	68.0834	15.313	513038	7552198	5	1031
1202107	20120509	09:37:49	68.0834	15.3131	513041	7552201		1032
1202107	20120509	09:37:53	68.0835	15.3131	513042	7552203		1033
1202108	20120509	10:49:26	68.0115	15.1169	504883	7544148	5	1034
1202108	20120509	10:49:37	68.0114	15.1169	504884	7544145	5	1035
1202108	20120509	10:49:47	68.0114	15.1169	504886	7544140	5	1036
1202108	20120509	10:49:56	68.0114	15.1169	504887	7544137	5	1037
1202108	20120509	10:50:06	68.0113	15.117	504888	7544133	5	1038
1202108	20120509	10:50:16	68.0113	15.117	504889	7544127	5	1039
1202108	20120509	10:50:27	68.0113	15.117	504889	7544123	5	1040
1202108	20120509	10:50:37	68.0112	15.117	504889	7544119	5	1041
1202108	20120509	10:50:47	68.0112	15.117	504889	7544114	5	1042
1202108	20120509	10:50:57	68.0111	15.117	504889	7544110	5	1043
1202108	20120509	10:51:06	68.0111	15.117	504887	7544105	5	1044
1202108	20120509	10:51:17	68.0111	15.1169	504885	7544102	5	1045
1202108	20120509	10:51:27	68.011	15.1169	504884	7544098	5	1046
1202108	20120509	10:51:36	68.011	15.1169	504883	7544092	5	1047
1202108	20120509	10:51:47	68.0109	15.1169	504883	7544085	5	1048
1202108	20120509	10:51:57	68.0109	15.1169	504883	7544079	5	1049
1202108	20120509	10:52:07	68.0108	15.1169	504884	7544074	5	1050
1202108	20120509	10:52:16	68.0108	15.1169	504885	7544071	5	1051
1202108	20120509	10:52:27	68.0108	15.1169	504886	7544068	5	1052
1202108	20120509	10:52:36	68.0107	15.1169	504887	7544067	5	1053
1202108	20120509	10:52:47	68.0107	15.117	504888	7544066	5	1054
1202108	20120509	10:52:57	68.0107	15.117	504890	7544063	5	1055
1202108	20120509	10:53:07	68.0107	15.1171	504893	7544060	5	1056
1202108	20120509	10:53:17	68.0107	15.1171	504894	7544059	5	1057
1202108	20120509	10:53:27	68.0107	15.1172	504895	7544059		1058
1202108	20120509	10:53:37	68.0107	15.1172	504898	7544057	5	1059
1202108	20120509	10:53:47	68.0106	15.1173	504903	7544054	5	1060
1202108	20120509	10:53:57	68.0106	15.1174	504906	7544052	5	1061
1202108	20120509	10:54:07	68.0106	15.1175	504908	7544051	5	1062
1202108	20120509	10:54:17	68.0106	15.1175	504912	7544049	5	1063
1202108	20120509	10:54:27	68.0106	15.1176	504914	7544047		1064
1202108	20120509	10:54:37	68.0106	15.1177	504917	7544046	5	1065
1202108	20120509	10:54:47	68.0106	15.1177	504918	7544045	5	1066
1202108	20120509	10:54:56	68.0105	15.1177	504918	7544045	5	1067
1202108	20120509	10:55:06	68.0105	15.1177	504918	7544043	5	1068
1202108	20120509	10:55:16	68.0105	15.1177	504920	7544038	5	1069
1202108	20120509	10:55:27	68.0105	15.1178	504921	7544034	5	1070
1202108	20120509	10:55:37	68.0104	15.1178	504923	7544030	5	1071
1202108	20120509	10:55:47	68.0104	15.1179	504925	7544025	5	1072
1202108	20120509	10:55:57	68.0104	15.1179	504926	7544023	5	1073
1202108	20120509	10:56:07	68.0104	15.1179	504925	7544023		1074
1202108	20120509	10:56:16	68.0104	15.1178	504924	7544024		1075
1202108	20120509	10:56:27	68.0103	15.1179	504925	7544023	5	1076
1202108	20120509	10:56:37	68.0103	15.1179	504927	7544020	5	1077
1202108	20120509	10:56:47	68.0103	15.1179	504929	7544017	5	1078
1202108	20120509	10:56:57	68.0103	15.118	504931	7544016	5	1079
1202108	20120509	10:57:06	68.0103	15.118	504932	7544014	5	1080
1202108	20120509	10:57:17	68.0103	15.1181	504934	7544012	5	1081
1202108	20120509	10:57:27	68.0102	15.1181	504936	7544009	5	1082
1202108	20120509	10:57:37	68.0102	15.1182	504939	7544006	5	1083
1202108	20120509	10:57:46	68.0102	15.1182	504940	7544005	5	1084
1202108	20120509	10:57:56	68.0102	15.1183	504942	7544004	5	1085
1202108	20120509	10:58:06	68.0102	15.1183	504944	7544002	5	1086
1202108	20120509	10:58:17	68.0102	15.1184	504946	7544001	5	1087
1202108	20120509	10:58:27	68.0101	15.1184	504949	7543999	5	1088
1202108	20120509	10:58:37	68.0101	15.1185	504953	7543996	5	1089
1202108	20120509	10:58:47	68.0101	15.1186	504957	7543994	5	1090
1202108	20120509	10:58:56	68.0101	15.1187	504960	7543992	5	1091
1202108	20120509	10:59:07	68.0101	15.1188	504963	7543990	5	1092
1202108	20120509	10:59:17	68.01	15.1188	504966	7543990	5	1093
1202108	20120509	10:59:27	68.0101	15.1189	504968	7543990	5	1094
1202108	20120509	10:59:36	68.0101	15.1189	504970	7543991	5	1095
1202108	20120509	10:59:46	68.0101	15.119	504973	7543993	5	1096
1202108	20120509	10:59:57	68.0101	15.1191	504975	7543995	5	1097
1202108	20120509	11:00:06	68.0101	15.1191	504979	7543996	5	1098
1202108	20120509	11:00:16	68.0101	15.1192	504982	7543997	5	1099
1202108	20120509	11:00:27	68.0101	15.1193	504985	7543998	5	1100
1202108	20120509	11:00:36	68.0101	15.1194	504989	7543999	5	1101
1202108	20120509	11:00:47	68.0101	15.1195	504994	7543999	5	1102
1202108	20120509	11:00:56	68.0101	15.1196	504999	7543999	5	1103
1202108	20120509	11:01:06	68.0101	15.1198	505004	7544000	5	1104
1202108	20120509	11:01:17	68.0102	15.1199	505009	7544002	5	1105
1202108	20120509	11:01:27	68.0102	15.12	505016	7544004	5	1106
1202108	20120509	11:01:37	68.0102	15.1202	505023	7544005	5	1107
1202108	20120509	11:01:47	68.0102	15.1204	505029	7544006	5	1108
1202108	20120509	11:01:56	68.0102	15.1205	505034	7544008	5	1109
1202108	20120509	11:02:07	68.0102	15.1206	505040	7544010	5	1110
1202108	20120509	11:02:16	68.0103	15.1207	505045	7544013	5	1111
1202108	20120509	11:02:27	68.0103	15.1208	505049	7544016	5	1112
1202108	20120509	11:02:37	68.0103	15.121	505055	7544018	5	1113
1202108	20120509	11:02:46	68.0103	15.1211	505059	7544021	5	1114
1202108	20120509	11:02:56	68.0104	15.1212	505063	7544024	5	1115
1202108	20120509	11:03:07	68.0104	15.1212	505065	7544027	5	1116
1202108	20120509	11:03:17	68.0104	15.1213	505070	7544029	5	1117
1202108	20120509	11:03:27	68.0104	15.1215	505075	7544031	5	1118
1202108	20120509	11:03:36	68.0104	15.1216	505081	7544033	5	1119
1202108	20120509	11:03:46	68.0105	15.1217	505086	7544035	5	1120
1202108	20120509	11:03:54	68.0105	15.1218	505090	7544036	5	1121
1202109	20120509	11:13:12	68.0078	15.1019	504259	7543734	5	1122
1202109	20120509	11:13:22	68.0077	15.1018	504256	7543731	5	1123
1202109	20120509	11:13:32	68.0077	15.1018	504253	7543729	5	1124
1202109	20120509	11:13:42	68.0077	15.1017	504249	7543725	5	1125
1202109	20120509	11:13:52	68.0076	15.1016	504245	7543720	5	1126
1202109	20120509	11:14:03	68.0076	15.1015	504241	7543716	5	1127
1202109	20120509	11:14:12	68.0076	15.1014	504238	7543712	5	1128
1202109	20120509	11:14:22	68.0075	15.1013	504234	7543709	5	1129
1202109	20120509	11:14:33	68.0075	15.1013	504232	7543708	5	1130
1202109	20120509	11:14:42	68.0075	15.1012	504229	7543705	5	1131
1202109	20120509	11:14:52	68.0075	15.1011	504226	7543702	5	1132
1202109	20120509	11:15:02	68.0075	15.1011	504223	7543699	5	1133
1202109	20120509	11:15:12	68.0074	15.101	504220	7543697	5	1134
1202109	20120509	11:15:23	68.0074	15.1009	504218	7543694	5	1135
1202109	20120509	11:15:32	68.0074	15.1009	504215	7543692	5	1136
1202109	20120509	11:15:43	68.0074	15.1008	504213	7543689	5	1137
1202109	20120509	11:15:52	68.0073	15.1008	504212	7543686	5	1138
1202109	20120509	11:16:02	68.0073	15.1007	504209	7543681	5	1139
1202109	20120509	11:16:12	68.0073	15.1007	504207	7543677	5	1140
1202109	20120509	11:16:23	68.0072	15.1006	504205	7543674	5	1141
1202109	20120509	11:16:33	68.0072	15.1006	504204	7543672	5	1142
1202109	20120509	11:16:43	68.0072	15.1005	504202	7543670	5	1143
1202109	20120509	11:16:52	68.0072	15.1005	504199	7543666	5	1144
1202109	20120509	11:17:03	68.0071	15.1004	504197	7543664		1145
1202109	20120509	11:17:13	68.0071	15.1004	504195	7543663	5	1146
1202109	20120509	11:17:23	68.0071	15.1003	504192	7543660	5	1147
1202109	20120509	11:17:32	68.0071	15.1002	504189	7543659	5	1148
1202109	20120509	11:17:42	68.0071	15.1002	504187	7543659	5	1149
1202109	20120509	11:17:53	68.0071	15.1001	504184	7543657	5	1150
1202109	20120509	11:18:03	68.0071	15.1	504181	7543654		1151
1202109	20120509	11:18:13	68.007	15.1	504178	7543651	5	1152
1202109	20120509	11:18:22	68.007	15.0999	504176	7543648	5	1153
1202109	20120509	11:18:33	68.007	15.0999	504174	7543645	5	1154
1202109	20120509	11:18:43	68.007	15.0998	504172	7543643		1155
1202109	20120509	11:18:53	68.0069	15.0998	504170	7543641	5	1156
1202109	20120509	11:19:03	68.0069	15.0997	504167	7543640	5	1157
1202109	20120509	11:19:13	68.0069	15.0997	504167	7543640	5	1158
1202109	20120509	11:19:23	68.0069	15.0997	504166	7543640		1159
1202109	20120509	11:19:33	68.0069	15.0996	504164	7543640	5	1160
1202109	20120509	11:19:43	68.0069	15.0996	504163	7543641	5	1161
1202109	20120509	11:19:52	68.0069	15.0996	504162	7543641	5	1162
1202109	20120509	11:20:02	68.0069	15.0996	504160	7543641	5	1163
1202109	20120509	11:20:13	68.0069	15.0994	504156	7543638	5	1164
1202109	20120509	11:20:22	68.0069	15.0994	504153	7543637	5	1165
1202109	20120509	11:20:33	68.0069	15.0993	504150	7543635	5	1166
1202109	20120509	11:20:42	68.0069	15.0992	504147	7543633	5	1167
1202109	20120509	11:20:53	68.0068	15.0992	504144	7543631	5	1168
1202109	20120509	11:21:03	68.0068	15.0991	504141	7543628	5	1169
1202109	20120509	11:21:13	68.0068	15.099	504139	7543627	5	1170
1202109	20120509	11:21:22	68.0068	15.099	504136	7543625	5	1171
1202109	20120509	11:21:33	68.0068	15.0989	504134	7543624	5	1172
1202109	20120509	11:21:43	68.0068	15.0989	504131	7543622	5	1173
1202109	20120509	11:21:53	68.0067	15.0988	504127	7543619	5	1174
1202109	20120509	11:22:03	68.0067	15.0987	504124	7543617	5	1175
1202109	20120509	11:22:12	68.0067	15.0986	504120	7543614	5	1176
1202109	20120509	11:22:23	68.0067	15.0985	504117	7543612	5	1177
1202109	20120509	11:22:33	68.0067	15.0985	504115	7543611	5	1178
1202109	20120509	11:22:43	68.0067	15.0984	504114	7543610	5	1179
1202109	20120509	11:22:53	68.0066	15.0983	504110	7543605	5	1180
1202109	20120509	11:23:02	68.0066	15.0983	504107	7543600	5	1181
1202109	20120509	11:23:13	68.0065	15.0982	504105	7543597	5	1182
1202109	20120509	11:23:22	68.0065	15.0982	504102	7543594	5	1183
1202109	20120509	11:23:33	68.0065	15.0981	504099	7543590	5	1184
1202109	20120509	11:23:42	68.0065	15.098	504096	7543588	5	1185
1202109	20120509	11:23:52	68.0064	15.0979	504092	7543586	5	1186
1202109	20120509	11:24:03	68.0064	15.0978	504089	7543584	5	1187
1202109	20120509	11:24:13	68.0064	15.0978	504087	7543582	5	1188
1202109	20120509	11:24:23	68.0064	15.0977	504084	7543580	5	1189
1202109	20120509	11:24:33	68.0064	15.0977	504082	7543577	5	1190
1202109	20120509	11:24:42	68.0063	15.0976	504079	7543573	5	1191
1202109	20120509	11:24:53	68.0063	15.0975	504076	7543570	5	1192
1202109	20120509	11:25:03	68.0063	15.0975	504073	7543566	5	1193
1202109	20120509	11:25:13	68.0062	15.0974	504070	7543563	5	1194
1202109	20120509	11:25:22	68.0062	15.0973	504068	7543561	5	1195
1202109	20120509	11:25:32	68.0062	15.0973	504066	7543560	5	1196
1202109	20120509	11:25:43	68.0062	15.0973	504065	7543561	5	1197
1202109	20120509	11:25:52	68.0062	15.0972	504063	7543560	5	1198
1202109	20120509	11:26:03	68.0062	15.0972	504061	7543558	5	1199
1202109	20120509	11:26:13	68.0062	15.0971	504059	7543556	5	1200
1202109	20120509	11:26:22	68.0061	15.0971	504057	7543553	5	1201
1202109	20120509	11:26:32	68.0061	15.097	504055	7543550	5	1202
1202109	20120509	11:26:42	68.0061	15.097	504053	7543546	5	1203
1202109	20120509	11:26:53	68.0061	15.0969	504050	7543542	5	1204
1202109	20120509	11:27:02	68.006	15.0969	504048	7543539	5	1205
1202109	20120509	11:27:13	68.006	15.0968	504046	7543537	5	1206
1202109	20120509	11:27:23	68.006	15.0967	504043	7543533	5	1207
1202109	20120509	11:27:32	68.0059	15.0967	504041	7543530	5	1208
1202109	20120509	11:27:42	68.0059	15.0967	504040	7543528	5	1209
1202109	20120509	11:27:53	68.0059	15.0966	504039	7543528	5	1210
1202109	20120509	11:28:03	68.0059	15.0966	504037	7543525	5	1211
1202109	20120509	11:28:13	68.0059	15.0965	504035	7543522	5	1212
1202109	20120509	11:28:22	68.0058	15.0965	504032	7543519	5	1213
1202109	20120509	11:28:32	68.0058	15.0964	504029	7543517	5	1214
1202109	20120509	11:28:42	68.0058	15.0964	504027	7543515	5	1215
1202109	20120509	11:28:53	68.0058	15.0963	504025	7543515	5	1216
1202109	20120509	11:29:02	68.0058	15.0963	504024	7543515	5	1217
1202109	20120509	11:29:13	68.0058	15.0962	504020	7543515	5	1218
1202109	20120509	11:29:22	68.0058	15.0961	504017	7543515	5	1219
1202109	20120509	11:29:32	68.0058	15.0961	504015	7543516	5	1220
1202109	20120509	11:29:43	68.0058	15.096	504012	7543516		1221
1202109	20120509	11:29:53	68.0058	15.0959	504009	7543516	5	1222
1202109	20120509	11:30:03	68.0058	15.0958	504005	7543516	5	1223
1202109	20120509	11:30:12	68.0058	15.0958	504002	7543516	5	1224
1202109	20120509	11:30:23	68.0058	15.0957	503999	7543516		1225
1202109	20120509	11:30:33	68.0058	15.0956	503997	7543516	5	1226
1202109	20120509	11:30:43	68.0058	15.0956	503994	7543517	5	1227
1202109	20120509	11:30:52	68.0058	15.0955	503991	7543518	5	1228
1202109	20120509	11:31:02	68.0058	15.0954	503989	7543517	5	1229
1202109	20120509	11:31:12	68.0058	15.0953	503985	7543516	5	1230
1202109	20120509	11:31:22	68.0058	15.0953	503982	7543516	5	1231
1202109	20120509	11:31:33	68.0058	15.0952	503979	7543515	5	1232
1202109	20120509	11:31:43	68.0058	15.0952	503977	7543514	5	1233
1202109	20120509	11:31:52	68.0058	15.0951	503974	7543512	5	1234
1202109	20120509	11:32:02	68.0058	15.095	503970	7543510	5	1235
1202109	20120509	11:32:13	68.0057	15.0949	503966	7543507	5	1236
1202109	20120509	11:32:22	68.0057	15.0948	503964	7543505	5	1237
1202109	20120509	11:32:32	68.0057	15.0948	503961	7543504	5	1238
1202109	20120509	11:32:43	68.0057	15.0947	503959	7543503		1239
1202109	20120509	11:32:53	68.0057	15.0947	503957	7543502	5	1240
1202109	20120509	11:33:02	68.0057	15.0946	503955	7543501	5	1241
1202109	20120509	11:33:13	68.0057	15.0946	503952	7543500	5	1242
1202109	20120509	11:33:22	68.0057	15.0945	503949	7543497	5	1243
1202109	20120509	11:33:33	68.0056	15.0944	503946	7543494	5	1244
1202109	20120509	11:33:42	68.0056	15.0943	503943	7543491	5	1245
1202109	20120509	11:33:52	68.0056	15.0943	503939	7543489	5	1246
1202109	20120509	11:34:03	68.0056	15.0942	503936	7543487		1247
1202109	20120509	11:34:13	68.0055	15.0941	503933	7543486	5	1248
1202109	20120509	11:34:23	68.0055	15.0941	503931	7543484	5	1249
1202109	20120509	11:34:32	68.0055	15.094	503928	7543483	5	1250
1202109	20120509	11:34:42	68.0055	15.0939	503926	7543482	5	1251
1202109	20120509	11:34:52	68.0055	15.0939	503924	7543481	5	1252
1202109	20120509	11:35:01	68.0055	15.0939	503923	7543481	5	1253
1202110	20120509	12:04:01	67.9721	14.9473	497795	7539751	5	1254
1202110	20120509	12:04:11	67.972	14.9473	497792	7539747	5	1255
1202110	20120509	12:04:21	67.972	14.9472	497790	7539742	5	1256
1202110	20120509	12:04:30	67.9719	14.9472	497788	7539737	5	1257
1202110	20120509	12:04:41	67.9719	14.9471	497787	7539732		1258
1202110	20120509	12:04:51	67.9719	14.9471	497785	7539727	5	1259
1202110	20120509	12:05:01	67.9718	14.947	497784	7539723	5	1260
1202110	20120509	12:05:11	67.9718	14.947	497782	7539717	5	1261
1202110	20120509	12:05:20	67.9717	14.947	497780	7539712	5	1262
1202110	20120509	12:05:31	67.9717	14.9469	497779	7539708	5	1263
1202110	20120509	12:05:41	67.9716	14.9469	497777	7539703	5	1264
1202110	20120509	12:05:51	67.9716	14.9469	497776	7539699	5	1265
1202110	20120509	12:06:01	67.9716	14.9469	497776	7539695	5	1266
1202110	20120509	12:06:11	67.9715	14.9468	497775	7539691		1267
1202110	20120509	12:06:21	67.9715	14.9468	497775	7539684	5	1268
1202110	20120509	12:06:31	67.9714	14.9469	497775	7539679	5	1269
1202110	20120509	12:06:41	67.9714	14.9469	497775	7539674	5	1270
1202110	20120509	12:06:50	67.9713	14.9469	497777	7539669	5	1271
1202110	20120509	12:07:01	67.9713	14.9469	497777	7539666	5	1272
1202110	20120509	12:07:11	67.9713	14.9469	497778	7539663	5	1273
1202110	20120509	12:07:20	67.9713	14.9469	497779	7539660	5	1274
1202110	20120509	12:07:31	67.9712	14.9469	497779	7539656	5	1275
1202110	20120509	12:07:41	67.9712	14.947	497780	7539652	5	1276
1202110	20120509	12:07:51	67.9712	14.947	497780	7539649	5	1277
1202110	20120509	12:08:02	67.9711	14.947	497780	7539648	5	1278
1202110	20120509	12:08:11	67.9711	14.947	497780	7539645	5	1279
1202110	20120509	12:08:21	67.9711	14.947	497781	7539641	5	1280
1202110	20120509	12:08:31	67.971	14.947	497781	7539637	5	1281
1202110	20120509	12:08:41	67.971	14.947	497781	7539635	5	1282
1202110	20120509	12:08:51	67.971	14.947	497781	7539634	5	1283
1202110	20120509	12:09:01	67.971	14.947	497781	7539631		1284
1202110	20120509	12:09:11	67.9709	14.947	497781	7539624	5	1285
1202110	20120509	12:09:21	67.9709	14.947	497782	7539618	5	1286
1202110	20120509	12:09:31	67.9708	14.947	497782	7539613	5	1287
1202110	20120509	12:09:41	67.9708	14.947	497783	7539608	5	1288
1202110	20120509	12:09:51	67.9707	14.947	497783	7539603		1289
1202110	20120509	12:10:01	67.9707	14.947	497783	7539600	5	1290
1202110	20120509	12:10:11	67.9707	14.947	497783	7539596	5	1291
1202110	20120509	12:10:21	67.9706	14.9471	497784	7539589	5	1292
1202110	20120509	12:10:31	67.9706	14.947	497784	7539584	5	1293
1202110	20120509	12:10:41	67.9705	14.947	497783	7539580	5	1294
1202110	20120509	12:10:51	67.9705	14.947	497783	7539577		1295
1202110	20120509	12:11:01	67.9705	14.947	497782	7539574	5	1296
1202110	20120509	12:11:11	67.9704	14.947	497781	7539569	5	1297
1202110	20120509	12:11:21	67.9704	14.947	497780	7539564	5	1298
1202110	20120509	12:11:31	67.9704	14.9469	497778	7539560	5	1299
1202110	20120509	12:11:41	67.9703	14.9469	497777	7539556	5	1300
1202110	20120509	12:11:50	67.9703	14.9469	497775	7539552	5	1301
1202110	20120509	12:12:01	67.9703	14.9468	497774	7539550	5	1302
1202110	20120509	12:12:11	67.9702	14.9468	497772	7539548	5	1303
1202110	20120509	12:12:21	67.9702	14.9467	497771	7539543	5	1304
1202110	20120509	12:12:31	67.9702	14.9467	497769	7539539	5	1305
1202110	20120509	12:12:41	67.9701	14.9467	497767	7539533	5	1306
1202110	20120509	12:12:51	67.9701	14.9466	497764	7539529		1307
1202110	20120509	12:13:01	67.97	14.9465	497759	7539522	5	1308
1202110	20120509	12:13:11	67.97	14.9464	497756	7539518	5	1309
1202110	20120509	12:13:21	67.97	14.9463	497753	7539516	5	1310
1202110	20120509	12:13:31	67.97	14.9463	497752	7539516	5	1311
1202110	20120509	12:13:41	67.9699	14.9463	497751	7539511	5	1312
1202110	20120509	12:13:51	67.9698	14.9463	497752	7539503	5	1313
1202110	20120509	12:14:01	67.9698	14.9463	497753	7539499	5	1314
1202110	20120509	12:14:11	67.9698	14.9463	497753	7539497	5	1315
1202110	20120509	12:14:21	67.9697	14.9464	497754	7539492	5	1316
1202110	20120509	12:14:30	67.9697	14.9464	497755	7539487	5	1317
1202110	20120509	12:14:41	67.9697	14.9464	497757	7539483	5	1318
1202110	20120509	12:14:51	67.9696	14.9465	497759	7539480	5	1319
1202110	20120509	12:15:01	67.9696	14.9465	497762	7539478	5	1320
1202110	20120509	12:15:11	67.9696	14.9465	497762	7539476	5	1321
1202110	20120509	12:15:13	67.9696	14.9465	497763	7539476	5	1322
1202111	20120509	12:34:08	67.9445	14.9492	497870	7536677	5	1323
1202111	20120509	12:34:18	67.9445	14.9492	497873	7536674	5	1324
1202111	20120509	12:34:28	67.9444	14.9493	497875	7536670	5	1325
1202111	20120509	12:34:38	67.9444	14.9493	497877	7536667	5	1326
1202111	20120509	12:34:48	67.9444	14.9494	497879	7536665	5	1327
1202111	20120509	12:34:58	67.9444	14.9494	497881	7536662	5	1328
1202111	20120509	12:35:08	67.9443	14.9495	497882	7536657	5	1329
1202111	20120509	12:35:18	67.9443	14.9495	497884	7536653		1330
1202111	20120509	12:35:28	67.9442	14.9495	497885	7536648	5	1331
1202111	20120509	12:35:38	67.9442	14.9496	497887	7536644	5	1332
1202111	20120509	12:35:48	67.9442	14.9496	497889	7536641	5	1333
1202111	20120509	12:35:58	67.9442	14.9496	497890	7536640	5	1334
1202111	20120509	12:36:08	67.9442	14.9497	497891	7536639		1335
1202111	20120509	12:36:18	67.9441	14.9497	497894	7536637	5	1336
1202111	20120509	12:36:28	67.9441	14.9498	497897	7536635	5	1337
1202111	20120509	12:36:38	67.9441	14.9499	497899	7536634	5	1338
1202111	20120509	12:36:48	67.9441	14.9499	497902	7536632	5	1339
1202111	20120509	12:36:58	67.9441	14.95	497904	7536630	5	1340
1202111	20120509	12:37:08	67.9441	14.95	497907	7536628		1341
1202111	20120509	12:37:18	67.944	14.9501	497909	7536627	5	1342
1202111	20120509	12:37:28	67.944	14.9502	497911	7536625	5	1343
1202111	20120509	12:37:38	67.944	14.9502	497914	7536623	5	1344
1202111	20120509	12:37:48	67.944	14.9503	497916	7536620	5	1345
1202111	20120509	12:37:58	67.944	14.9503	497917	7536618		1346
1202111	20120509	12:38:09	67.944	14.9503	497918	7536616	5	1347
1202111	20120509	12:38:18	67.9439	14.9504	497920	7536614	5	1348
1202111	20120509	12:38:28	67.9439	14.9504	497923	7536612	5	1349
1202111	20120509	12:38:37	67.9439	14.9505	497926	7536609	5	1350
1202111	20120509	12:38:48	67.9439	14.9506	497930	7536607	5	1351
1202111	20120509	12:38:58	67.9438	14.9507	497933	7536604	5	1352
1202111	20120509	12:39:08	67.9438	14.9507	497936	7536602	5	1353
1202111	20120509	12:39:18	67.9438	14.9508	497939	7536600	5	1354
1202111	20120509	12:39:27	67.9438	14.9509	497942	7536599	5	1355
1202111	20120509	12:39:38	67.9438	14.951	497945	7536598		1356
1202111	20120509	12:39:48	67.9438	14.9511	497949	7536597	5	1357
1202111	20120509	12:39:58	67.9438	14.9511	497952	7536595	5	1358
1202111	20120509	12:40:09	67.9437	14.9512	497955	7536593	5	1359
1202111	20120509	12:40:18	67.9437	14.9513	497959	7536590	5	1360
1202111	20120509	12:40:27	67.9437	14.9514	497962	7536587	5	1361
1202111	20120509	12:40:38	67.9437	14.9514	497965	7536585		1362
1202111	20120509	12:40:48	67.9436	14.9515	497966	7536582	5	1363
1202111	20120509	12:40:58	67.9436	14.9515	497968	7536579	5	1364
1202111	20120509	12:41:08	67.9436	14.9515	497969	7536577	5	1365
1202111	20120509	12:41:18	67.9436	14.9516	497971	7536573	5	1366
1202111	20120509	12:41:28	67.9435	14.9516	497972	7536569	5	1367
1202111	20120509	12:41:38	67.9435	14.9517	497974	7536566		1368
1202111	20120509	12:41:48	67.9435	14.9517	497976	7536563	5	1369
1202111	20120509	12:41:58	67.9435	14.9517	497977	7536561	5	1370
1202111	20120509	12:42:08	67.9434	14.9518	497979	7536559	5	1371
1202111	20120509	12:42:18	67.9434	14.9518	497981	7536556	5	1372
1202111	20120509	12:42:28	67.9434	14.9519	497983	7536552	5	1373
1202111	20120509	12:42:38	67.9433	14.9519	497986	7536547		1374
1202111	20120509	12:42:48	67.9433	14.952	497988	7536543		1375
1202111	20120509	12:42:58	67.9433	14.9521	497991	7536538	5	1376
1202111	20120509	12:43:08	67.9432	14.9521	497992	7536533	5	1377
1202111	20120509	12:43:18	67.9432	14.9521	497993	7536528	5	1378
1202112	20120509	13:12:49	67.9164	14.8675	494442	7533548	5	1379
1202112	20120509	13:12:59	67.9163	14.8676	494443	7533544		1380
1202112	20120509	13:13:09	67.9163	14.8676	494446	7533538	5	1381
1202112	20120509	13:13:20	67.9163	14.8677	494448	7533535	5	1382
1202112	20120509	13:13:29	67.9162	14.8677	494449	7533531	5	1383
1202112	20120509	13:13:40	67.9162	14.8677	494450	7533528	5	1384
1202112	20120509	13:13:50	67.9162	14.8677	494451	7533525	5	1385
1202112	20120509	13:13:59	67.9161	14.8677	494451	7533522	5	1386
1202112	20120509	13:14:09	67.9161	14.8677	494451	7533518	5	1387
1202112	20120509	13:14:19	67.9161	14.8677	494451	7533514		1388
1202112	20120509	13:14:30	67.9161	14.8677	494450	7533511	5	1389
1202112	20120509	13:14:39	67.916	14.8677	494450	7533509	5	1390
1202112	20120509	13:14:49	67.916	14.8677	494449	7533507	5	1391
1202112	20120509	13:15:00	67.916	14.8677	494449	7533505	5	1392
1202112	20120509	13:15:10	67.916	14.8677	494448	7533501	5	1393
1202112	20120509	13:15:20	67.9159	14.8676	494447	7533498	5	1394
1202112	20120509	13:15:29	67.9159	14.8676	494446	7533496	5	1395
1202112	20120509	13:15:39	67.9159	14.8676	494444	7533494	5	1396
1202112	20120509	13:15:49	67.9159	14.8676	494444	7533492	5	1397
1202112	20120509	13:16:00	67.9159	14.8676	494444	7533488		1398
1202112	20120509	13:16:09	67.9158	14.8676	494444	7533486		1399
1202112	20120509	13:16:19	67.9158	14.8676	494444	7533483	5	1400
1202112	20120509	13:16:30	67.9158	14.8676	494444	7533481	5	1401
1202112	20120509	13:16:39	67.9157	14.8676	494444	7533477	5	1402
1202112	20120509	13:16:50	67.9157	14.8676	494444	7533474	5	1403
1202112	20120509	13:17:00	67.9157	14.8676	494444	7533469	5	1404
1202112	20120509	13:17:09	67.9156	14.8676	494444	7533465	5	1405
1202112	20120509	13:17:19	67.9156	14.8676	494445	7533462	5	1406
1202112	20120509	13:17:30	67.9156	14.8676	494445	7533459	5	1407
1202112	20120509	13:17:40	67.9156	14.8676	494445	7533456	5	1408
1202112	20120509	13:17:50	67.9155	14.8676	494445	7533453	2	1409
1202112	20120509	13:17:59	67.9155	14.8676	494445	7533450	5	1410
1202112	20120509	13:18:09	67.9155	14.8676	494444	7533447	5	1411
1202112	20120509	13:18:19	67.9154	14.8676	494443	7533443	5	1412
1202112	20120509	13:18:29	67.9154	14.8675	494442	7533440	5	1413
1202112	20120509	13:18:40	67.9154	14.8675	494442	7533438	5	1414
1202112	20120509	13:18:50	67.9154	14.8675	494441	7533435	5	1415
1202112	20120509	13:19:00	67.9153	14.8675	494441	7533432	5	1416
1202112	20120509	13:19:09	67.9153	14.8675	494439	7533429	5	1417
1202112	20120509	13:19:20	67.9153	14.8674	494438	7533425	5	1418
1202112	20120509	13:19:29	67.9152	14.8674	494436	7533421	5	1419
1202112	20120509	13:19:39	67.9152	14.8673	494434	7533418	5	1420
1202112	20120509	13:19:50	67.9152	14.8673	494431	7533414		1421
1202112	20120509	13:20:00	67.9152	14.8672	494429	7533410	5	1422
1202112	20120509	13:20:09	67.9151	14.8672	494427	7533407	5	1423
1202112	20120509	13:20:20	67.9151	14.8671	494425	7533403	5	1424
1202112	20120509	13:20:29	67.9151	14.8671	494422	7533399	5	1425
1202112	20120509	13:20:39	67.915	14.867	494420	7533396	5	1426
1202112	20120509	13:20:50	67.915	14.867	494418	7533393	5	1427
1202112	20120509	13:20:59	67.915	14.8669	494416	7533390	5	1428
1202112	20120509	13:21:09	67.9149	14.8669	494414	7533388	5	1429
1202112	20120509	13:21:19	67.9149	14.8668	494413	7533385	5	1430
1202112	20120509	13:21:30	67.9149	14.8668	494410	7533381	5	1431
1202112	20120509	13:21:39	67.9149	14.8667	494408	7533378	5	1432
1202112	20120509	13:21:50	67.9148	14.8667	494406	7533374	5	1433
1202112	20120509	13:21:59	67.9148	14.8666	494403	7533371	5	1434
1202112	20120509	13:22:09	67.9148	14.8665	494400	7533367	5	1435
1202112	20120509	13:22:20	67.9147	14.8665	494398	7533364	5	1436
1202112	20120509	13:22:30	67.9147	14.8664	494396	7533360	5	1437
1202112	20120509	13:22:40	67.9147	14.8664	494393	7533356	5	1438
1202112	20120509	13:22:50	67.9146	14.8663	494391	7533353	5	1439
1202112	20120509	13:23:00	67.9146	14.8663	494388	7533350	5	1440
1202112	20120509	13:23:10	67.9146	14.8662	494387	7533347	5	1441
1202112	20120509	13:23:20	67.9146	14.8662	494385	7533344	5	1442
1202112	20120509	13:23:30	67.9145	14.8661	494383	7533340	5	1443
1202112	20120509	13:23:39	67.9145	14.8661	494382	7533338	5	1444
1202112	20120509	13:23:49	67.9145	14.8661	494380	7533334	5	1445
1202112	20120509	13:24:00	67.9144	14.866	494378	7533331	5	1446
1202112	20120509	13:24:10	67.9144	14.866	494376	7533328	5	1447
1202112	20120509	13:24:19	67.9144	14.8659	494374	7533324		1448
1202112	20120509	13:24:29	67.9143	14.8659	494373	7533321	5	1449
1202112	20120509	13:24:39	67.9143	14.8658	494371	7533318	5	1450
1202112	20120509	13:24:49	67.9143	14.8658	494369	7533315	5	1451
1202112	20120509	13:24:59	67.9143	14.8658	494367	7533312	5	1452
1202112	20120509	13:25:09	67.9142	14.8657	494365	7533310	5	1453
1202112	20120509	13:25:19	67.9142	14.8656	494362	7533306	5	1454
1202112	20120509	13:25:30	67.9142	14.8656	494360	7533304	5	1455
1202112	20120509	13:25:40	67.9142	14.8655	494357	7533300	5	1456
1202112	20120509	13:25:49	67.9141	14.8655	494355	7533298	5	1457
1202112	20120509	13:25:59	67.9141	14.8654	494352	7533295	5	1458
1202112	20120509	13:26:09	67.9141	14.8653	494350	7533292	5	1459
1202112	20120509	13:26:20	67.9141	14.8653	494347	7533289	5	1460
1202112	20120509	13:26:30	67.914	14.8652	494345	7533287	5	1461
1202112	20120509	13:26:39	67.914	14.8652	494343	7533284		1462
1202112	20120509	13:26:50	67.914	14.8651	494341	7533282		1463
1202112	20120509	13:27:00	67.914	14.865	494337	7533279	5	1464
1202112	20120509	13:27:10	67.9139	14.865	494335	7533276	5	1465
1202112	20120509	13:27:19	67.9139	14.8649	494333	7533273	5	1466
1202112	20120509	13:27:30	67.9139	14.8649	494331	7533271		1467
1202112	20120509	13:27:40	67.9139	14.8648	494329	7533268	5	1468
1202112	20120509	13:27:50	67.9139	14.8648	494327	7533266	5	1469
1202112	20120509	13:27:59	67.9138	14.8648	494326	7533263	5	1470
1202112	20120509	13:28:09	67.9138	14.8648	494325	7533261	5	1471
1202112	20120509	13:28:20	67.9138	14.8647	494323	7533257	5	1472
1202112	20120509	13:28:29	67.9137	14.8647	494321	7533254	5	1473
1202112	20120509	13:28:40	67.9137	14.8646	494320	7533251		1474
1202112	20120509	13:28:50	67.9137	14.8646	494319	7533248	5	1475
1202112	20120509	13:29:00	67.9137	14.8646	494317	7533244	5	1476
1202112	20120509	13:29:10	67.9136	14.8645	494315	7533240	5	1477
1202112	20120509	13:29:20	67.9136	14.8645	494314	7533238	5	1478
1202113	20120509	13:52:38	67.9063	14.8044	491789	7532427	5	1479
1202113	20120509	13:52:48	67.9063	14.8044	491791	7532430	5	1480
1202113	20120509	13:52:58	67.9063	14.8045	491796	7532432	5	1481
1202113	20120509	13:53:08	67.9063	14.8047	491801	7532434	5	1482
1202113	20120509	13:53:18	67.9063	14.8047	491804	7532436	5	1483
1202113	20120509	13:53:28	67.9064	14.8048	491806	7532438	5	1484
1202113	20120509	13:53:38	67.9064	14.8048	491806	7532439	5	1485
1202113	20120509	13:53:48	67.9064	14.8048	491808	7532441	5	1486
1202113	20120509	13:53:58	67.9064	14.8049	491811	7532444	5	1487
1202113	20120509	13:54:08	67.9064	14.805	491814	7532446	5	1488
1202113	20120509	13:54:18	67.9065	14.805	491815	7532448	5	1489
1202113	20120509	13:54:28	67.9065	14.805	491816	7532450	5	1490
1202113	20120509	13:54:39	67.9065	14.805	491817	7532452	5	1491
1202113	20120509	13:54:48	67.9065	14.8051	491819	7532454	5	1492
1202113	20120509	13:54:58	67.9066	14.8052	491822	7532459	5	1493
1202113	20120509	13:55:08	67.9066	14.8052	491824	7532462		1494
1202113	20120509	13:55:18	67.9066	14.8052	491825	7532463	5	1495
1202113	20120509	13:55:28	67.9066	14.8052	491824	7532464		1496
1202113	20120509	13:55:38	67.9066	14.8052	491824	7532465	5	1497
1202113	20120509	13:55:48	67.9066	14.8053	491827	7532469	5	1498
1202113	20120509	13:55:58	67.9067	14.8054	491831	7532475		1499
1202113	20120509	13:56:09	67.9067	14.8054	491834	7532480	5	1500
1202113	20120509	13:56:18	67.9068	14.8055	491836	7532483	5	1501
1202113	20120509	13:56:28	67.9068	14.8056	491839	7532486		1502
1202113	20120509	13:56:38	67.9068	14.8057	491843	7532491	5	1503
1202113	20120509	13:56:48	67.9069	14.8057	491845	7532494	5	1504
1202113	20120509	13:56:58	67.9069	14.8058	491848	7532497	5	1505
1202113	20120509	13:57:08	67.9069	14.8058	491850	7532499	5	1506
1202113	20120509	13:57:18	67.9069	14.8059	491852	7532501		1507
1202113	20120509	13:57:28	67.907	14.8059	491855	7532505	5	1508
1202113	20120509	13:57:38	67.907	14.806	491858	7532509	5	1509
1202113	20120509	13:57:48	67.907	14.8061	491860	7532512	5	1510
1202113	20120509	13:57:59	67.907	14.8061	491861	7532514	5	1511
1202113	20120509	13:58:08	67.9071	14.8061	491863	7532518	5	1512
1202113	20120509	13:58:19	67.9071	14.8062	491865	7532522	5	1513
1202113	20120509	13:58:28	67.9071	14.8062	491867	7532525	5	1514
1202113	20120509	13:58:39	67.9072	14.8063	491869	7532528	5	1515
1202113	20120509	13:58:48	67.9072	14.8063	491871	7532532	5	1516
1202113	20120509	13:58:58	67.9072	14.8064	491873	7532536	5	1517
1202113	20120509	13:59:08	67.9073	14.8064	491874	7532539	5	1518
1202113	20120509	13:59:18	67.9073	14.8064	491875	7532542		1519
1202113	20120509	13:59:28	67.9073	14.8064	491876	7532545	5	1520
1202113	20120509	13:59:38	67.9074	14.8065	491877	7532548	5	1521
1202113	20120509	13:59:48	67.9074	14.8065	491878	7532550	5	1522
1202113	20120509	13:59:58	67.9074	14.8065	491879	7532552		1523
1202113	20120509	14:00:08	67.9074	14.8065	491881	7532556	5	1524
1202113	20120509	14:00:18	67.9075	14.8066	491881	7532559	5	1525
1202113	20120509	14:00:28	67.9075	14.8066	491882	7532561		1526
1202113	20120509	14:00:39	67.9075	14.8066	491883	7532563	5	1527
1202113	20120509	14:00:48	67.9075	14.8066	491883	7532565	5	1528
1202113	20120509	14:00:58	67.9075	14.8067	491886	7532569	5	1529
1202113	20120509	14:01:08	67.9076	14.8067	491887	7532572		1530
1202113	20120509	14:01:18	67.9076	14.8067	491889	7532575	5	1531
1202113	20120509	14:01:28	67.9076	14.8068	491891	7532578	5	1532
1202113	20120509	14:01:38	67.9077	14.8068	491893	7532581	5	1533
1202113	20120509	14:01:48	67.9077	14.8069	491896	7532585	5	1534
1202113	20120509	14:01:59	67.9077	14.807	491898	7532588		1535
1202113	20120509	14:02:09	67.9077	14.807	491900	7532591	5	1536
1202113	20120509	14:02:18	67.9078	14.8071	491902	7532593	5	1537
1202113	20120509	14:02:28	67.9078	14.8071	491904	7532597	5	1538
1202113	20120509	14:02:39	67.9078	14.8072	491906	7532600	5	1539
1202113	20120509	14:02:48	67.9079	14.8072	491907	7532603	5	1540
1202113	20120509	14:02:58	67.9079	14.8072	491910	7532607	5	1541
1202113	20120509	14:03:08	67.9079	14.8073	491913	7532610		1542
1202113	20120509	14:03:18	67.9079	14.8074	491915	7532614	5	1543
1202113	20120509	14:03:28	67.908	14.8074	491917	7532617	5	1544
1202113	20120509	14:03:38	67.908	14.8075	491919	7532621	5	1545
1202113	20120509	14:03:48	67.908	14.8075	491921	7532624		1546
1202113	20120509	14:03:58	67.9081	14.8075	491923	7532626	5	1547
1202113	20120509	14:04:08	67.9081	14.8076	491924	7532629		1548
1202113	20120509	14:04:18	67.9081	14.8076	491926	7532632	5	1549
1202113	20120509	14:04:28	67.9081	14.8077	491929	7532635	5	1550
1202113	20120509	14:04:38	67.9082	14.8077	491931	7532639		1551
1202113	20120509	14:04:48	67.9082	14.8078	491932	7532642	5	1552
1202113	20120509	14:04:58	67.9082	14.8078	491934	7532644	5	1553
1202113	20120509	14:05:09	67.9082	14.8078	491935	7532646	5	1554
1202113	20120509	14:05:18	67.9083	14.8079	491938	7532650	5	1555
1202113	20120509	14:05:28	67.9083	14.808	491940	7532653	5	1556
1202113	20120509	14:05:39	67.9083	14.808	491942	7532655	5	1557
1202113	20120509	14:05:48	67.9084	14.8081	491946	7532661	5	1558
1202113	20120509	14:05:58	67.9084	14.8082	491950	7532665	5	1559
1202113	20120509	14:06:08	67.9084	14.8083	491952	7532668	5	1560
1202113	20120509	14:06:19	67.9085	14.8083	491955	7532670	5	1561
1202113	20120509	14:06:28	67.9085	14.8084	491958	7532674	5	1562
1202113	20120509	14:06:38	67.9085	14.8085	491961	7532680	5	1563
1202113	20120509	14:06:48	67.9086	14.8085	491964	7532683	5	1564
1202113	20120509	14:06:58	67.9086	14.8086	491965	7532686	5	1565
1202113	20120509	14:07:08	67.9086	14.8086	491968	7532689	5	1566
1202113	20120509	14:07:18	67.9087	14.8087	491970	7532693		1567
1202113	20120509	14:07:28	67.9087	14.8087	491972	7532695	5	1568
1202113	20120509	14:07:39	67.9087	14.8087	491973	7532698	5	1569
1202113	20120509	14:07:48	67.9087	14.8088	491976	7532701	5	1570
1202113	20120509	14:07:58	67.9088	14.8089	491979	7532705		1571
1202113	20120509	14:08:08	67.9088	14.809	491982	7532709	5	1572
1202113	20120509	14:08:18	67.9088	14.809	491986	7532713	5	1573
1202113	20120509	14:08:28	67.9089	14.8091	491988	7532716	5	1574
1202113	20120509	14:08:38	67.9089	14.8092	491990	7532719	5	1575
1202113	20120509	14:08:48	67.9089	14.8092	491992	7532721		1576
1202113	20120509	14:08:59	67.9089	14.8092	491992	7532722	5	1577
1202113	20120509	14:09:05	67.9089	14.8092	491992	7532723	5	1578
1202114	20120509	14:38:45	67.8835	14.6888	486925	7529910	5	1579
1202114	20120509	14:38:55	67.8835	14.6887	486923	7529907	5	1580
1202114	20120509	14:39:04	67.8834	14.6887	486920	7529903	5	1581
1202114	20120509	14:39:14	67.8834	14.6886	486916	7529900	5	1582
1202114	20120509	14:39:25	67.8834	14.6885	486914	7529898	5	1583
1202114	20120509	14:39:35	67.8834	14.6885	486911	7529896	5	1584
1202114	20120509	14:39:45	67.8834	14.6884	486907	7529892		1585
1202114	20120509	14:39:55	67.8833	14.6883	486903	7529886	5	1586
1202114	20120509	14:40:05	67.8833	14.6882	486899	7529883	5	1587
1202114	20120509	14:40:14	67.8832	14.6881	486895	7529881	5	1588
1202114	20120509	14:40:25	67.8832	14.688	486892	7529878	5	1589
1202114	20120509	14:40:35	67.8832	14.6879	486889	7529876	5	1590
1202114	20120509	14:40:44	67.8832	14.6879	486886	7529874	5	1591
1202114	20120509	14:40:55	67.8832	14.6878	486882	7529872	5	1592
1202114	20120509	14:41:05	67.8831	14.6877	486878	7529870	5	1593
1202114	20120509	14:41:15	67.8831	14.6876	486875	7529867	5	1594
1202114	20120509	14:41:25	67.8831	14.6875	486871	7529865	5	1595
1202114	20120509	14:41:35	67.8831	14.6874	486867	7529863	5	1596
1202114	20120509	14:41:44	67.8831	14.6874	486864	7529862	5	1597
1202114	20120509	14:41:55	67.8831	14.6873	486861	7529861	5	1598
1202114	20120509	14:42:05	67.8831	14.6872	486859	7529860	5	1599
1202114	20120509	14:42:14	67.8831	14.6872	486858	7529860	5	1600
1202114	20120509	14:42:25	67.8831	14.6872	486856	7529860	5	1601
1202114	20120509	14:42:35	67.8831	14.6871	486853	7529859	5	1602
1202114	20120509	14:42:45	67.883	14.687	486851	7529858	5	1603
1202114	20120509	14:42:55	67.883	14.687	486848	7529857	5	1604
1202114	20120509	14:43:05	67.883	14.6869	486846	7529857	5	1605
1202114	20120509	14:43:14	67.883	14.6869	486843	7529856	5	1606
1202114	20120509	14:43:25	67.883	14.6868	486841	7529855	5	1607
1202114	20120509	14:43:35	67.883	14.6867	486838	7529853	5	1608
1202114	20120509	14:43:45	67.883	14.6866	486834	7529851	5	1609
1202114	20120509	14:43:55	67.883	14.6865	486830	7529848		1610
1202114	20120509	14:44:05	67.8829	14.6864	486825	7529845	5	1611
1202114	20120509	14:44:15	67.8829	14.6863	486822	7529843	5	1612
1202114	20120509	14:44:25	67.8829	14.6863	486819	7529842	5	1613
1202114	20120509	14:44:35	67.8829	14.6862	486816	7529841	5	1614
1202114	20120509	14:44:45	67.8829	14.6862	486814	7529841		1615
1202114	20120509	14:44:55	67.8829	14.6861	486811	7529839	5	1616
1202114	20120509	14:45:05	67.8829	14.686	486806	7529837	5	1617
1202114	20120509	14:45:14	67.8828	14.6859	486802	7529834	5	1618
1202114	20120509	14:45:24	67.8828	14.6858	486798	7529831	5	1619
1202114	20120509	14:45:35	67.8828	14.6857	486794	7529829	5	1620
1202114	20120509	14:45:45	67.8828	14.6856	486791	7529828		1621
1202114	20120509	14:45:55	67.8828	14.6856	486788	7529828	5	1622
1202114	20120509	14:46:05	67.8828	14.6855	486785	7529826	5	1623
1202114	20120509	14:46:15	67.8827	14.6854	486780	7529824	5	1624
1202114	20120509	14:46:25	67.8827	14.6853	486776	7529822	5	1625
1202114	20120509	14:46:35	67.8827	14.6852	486773	7529821	5	1626
1202114	20120509	14:46:45	67.8827	14.6851	486771	7529821		1627
1202114	20120509	14:46:55	67.8827	14.6851	486770	7529823	5	1628
1202114	20120509	14:47:05	67.8827	14.685	486767	7529822	5	1629
1202114	20120509	14:47:14	67.8827	14.6849	486762	7529819	5	1630
1202114	20120509	14:47:25	67.8827	14.6848	486758	7529818	5	1631
1202114	20120509	14:47:34	67.8827	14.6848	486755	7529817	5	1632
1202114	20120509	14:47:44	67.8827	14.6847	486751	7529815	5	1633
1202114	20120509	14:47:55	67.8827	14.6846	486748	7529815	5	1634
1202114	20120509	14:48:05	67.8826	14.6845	486743	7529813	5	1635
1202114	20120509	14:48:15	67.8826	14.6844	486740	7529812	5	1636
1202114	20120509	14:48:25	67.8826	14.6844	486738	7529813		1637
1202114	20120509	14:48:35	67.8826	14.6843	486735	7529814	5	1638
1202114	20120509	14:48:45	67.8826	14.6842	486732	7529812	5	1639
1202114	20120509	14:48:55	67.8826	14.6841	486728	7529810	5	1640
1202114	20120509	14:49:04	67.8826	14.684	486723	7529808	5	1641
1202114	20120509	14:49:15	67.8826	14.6839	486717	7529804	5	1642
1202114	20120509	14:49:25	67.8825	14.6838	486712	7529802	5	1643
1202114	20120509	14:49:35	67.8825	14.6837	486708	7529800		1644
1202114	20120509	14:49:45	67.8825	14.6836	486705	7529799	5	1645
1202114	20120509	14:49:55	67.8825	14.6835	486700	7529797	5	1646
1202114	20120509	14:50:05	67.8825	14.6834	486697	7529796	5	1647
1202114	20120509	14:50:15	67.8825	14.6833	486691	7529793	5	1648
1202114	20120509	14:50:24	67.8824	14.6831	486686	7529790	5	1649
1202114	20120509	14:50:34	67.8824	14.683	486682	7529788	5	1650
1202114	20120509	14:50:45	67.8824	14.6829	486678	7529787	5	1651
1202114	20120509	14:50:55	67.8824	14.6829	486675	7529786	5	1652
1202114	20120509	14:51:05	67.8824	14.6828	486672	7529785	5	1653
1202114	20120509	14:51:14	67.8824	14.6827	486667	7529782	5	1654
1202114	20120509	14:51:25	67.8823	14.6825	486662	7529780	5	1655
1202114	20120509	14:51:35	67.8823	14.6825	486658	7529778	5	1656
1202114	20120509	14:51:45	67.8823	14.6824	486655	7529777	5	1657
1202114	20120509	14:51:55	67.8823	14.6823	486651	7529775	5	1658
1202114	20120509	14:52:05	67.8823	14.6822	486647	7529773	5	1659
1202114	20120509	14:52:15	67.8823	14.6821	486643	7529772	5	1660
1202114	20120509	14:52:25	67.8822	14.682	486640	7529770	5	1661
1202114	20120509	14:52:35	67.8822	14.6819	486636	7529769	5	1662
1202114	20120509	14:52:45	67.8822	14.6818	486632	7529767	5	1663
1202114	20120509	14:52:54	67.8822	14.6818	486628	7529766	5	1664
1202114	20120509	14:53:05	67.8822	14.6817	486625	7529764	5	1665
1202114	20120509	14:53:15	67.8822	14.6816	486621	7529763	5	1666
1202114	20120509	14:53:24	67.8822	14.6815	486616	7529761	5	1667
1202114	20120509	14:53:35	67.8821	14.6814	486613	7529759	5	1668
1202114	20120509	14:53:44	67.8821	14.6813	486610	7529759	5	1669
1202114	20120509	14:53:46	67.8821	14.6813	486610	7529759	5	1670
1202115	20120509	15:05:05	67.8757	14.6994	487367	7529037	5	1671
1202115	20120509	15:05:15	67.8757	14.6994	487366	7529036	5	1672
1202115	20120509	15:05:25	67.8756	14.6994	487367	7529030	5	1673
1202115	20120509	15:05:35	67.8756	14.6995	487369	7529025	5	1674
1202115	20120509	15:05:45	67.8756	14.6995	487369	7529021	5	1675
1202115	20120509	15:05:55	67.8755	14.6995	487369	7529019		1676
1202115	20120509	15:06:06	67.8755	14.6995	487368	7529017	5	1677
1202115	20120509	15:06:15	67.8755	14.6995	487369	7529012	5	1678
1202115	20120509	15:06:26	67.8754	14.6995	487370	7529007	5	1679
1202115	20120509	15:06:36	67.8754	14.6995	487371	7529003	5	1680
1202115	20120509	15:06:45	67.8754	14.6995	487371	7529000	5	1681
1202115	20120509	15:06:55	67.8753	14.6995	487371	7528997	5	1682
1202115	20120509	15:07:05	67.8753	14.6995	487371	7528992	5	1683
1202115	20120509	15:07:15	67.8753	14.6995	487371	7528988	5	1684
1202115	20120509	15:07:25	67.8752	14.6995	487371	7528984	5	1685
1202115	20120509	15:07:36	67.8752	14.6995	487372	7528979	5	1686
1202115	20120509	15:07:46	67.8751	14.6995	487371	7528975	5	1687
1202115	20120509	15:07:55	67.8751	14.6995	487371	7528972	5	1688
1202115	20120509	15:08:05	67.8751	14.6995	487370	7528969	5	1689
1202115	20120509	15:08:15	67.8751	14.6995	487370	7528968	5	1690
1202115	20120509	15:08:25	67.8751	14.6995	487369	7528967	5	1691
1202115	20120509	15:08:36	67.875	14.6995	487368	7528962	5	1692
1202115	20120509	15:08:45	67.875	14.6995	487368	7528957	5	1693
1202115	20120509	15:08:55	67.8749	14.6994	487367	7528952	5	1694
1202115	20120509	15:09:06	67.8749	14.6994	487366	7528947	5	1695
1202115	20120509	15:09:15	67.8749	14.6994	487365	7528942	5	1696
1202115	20120509	15:09:25	67.8748	14.6994	487364	7528937	5	1697
1202115	20120509	15:09:35	67.8748	14.6993	487363	7528932	5	1698
1202115	20120509	15:09:46	67.8747	14.6993	487362	7528929	5	1699
1202115	20120509	15:09:55	67.8747	14.6993	487361	7528927	5	1700
1202115	20120509	15:10:06	67.8747	14.6993	487360	7528925	5	1701
1202115	20120509	15:10:15	67.8747	14.6992	487359	7528922	5	1702
1202115	20120509	15:10:25	67.8746	14.6992	487357	7528917	5	1703
1202115	20120509	15:10:36	67.8746	14.6992	487355	7528911	5	1704
1202115	20120509	15:10:46	67.8745	14.6991	487353	7528906	5	1705
1202115	20120509	15:10:55	67.8745	14.6991	487351	7528901	5	1706
1202115	20120509	15:11:05	67.8744	14.699	487350	7528897	5	1707
1202115	20120509	15:11:15	67.8744	14.699	487348	7528895	5	1708
1202115	20120509	15:11:25	67.8744	14.6989	487346	7528891	5	1709
1202115	20120509	15:11:36	67.8743	14.6989	487343	7528885	5	1710
1202115	20120509	15:11:45	67.8743	14.6988	487341	7528882	5	1711
1202115	20120509	15:11:55	67.8743	14.6988	487338	7528879	5	1712
1202115	20120509	15:12:06	67.8742	14.6987	487335	7528874		1713
1202115	20120509	15:12:15	67.8742	14.6986	487332	7528870	5	1714
1202115	20120509	15:12:26	67.8742	14.6985	487329	7528866	5	1715
1202115	20120509	15:12:36	67.8741	14.6985	487327	7528863	5	1716
1202115	20120509	15:12:45	67.8741	14.6984	487324	7528860	5	1717
1202115	20120509	15:12:56	67.8741	14.6984	487322	7528857	5	1718
1202115	20120509	15:13:05	67.8741	14.6983	487320	7528855	5	1719
1202115	20120509	15:13:15	67.8741	14.6983	487318	7528853	5	1720
1202115	20120509	15:13:26	67.874	14.6982	487314	7528850	5	1721
1202115	20120509	15:13:35	67.874	14.6981	487311	7528847	5	1722
1202115	20120509	15:13:46	67.874	14.698	487307	7528843	5	1723
1202115	20120509	15:13:55	67.8739	14.6979	487304	7528840	5	1724
1202115	20120509	15:14:05	67.8739	14.6979	487300	7528837	5	1725
1202115	20120509	15:14:16	67.8739	14.6978	487296	7528834		1726
1202115	20120509	15:14:26	67.8739	14.6977	487293	7528831	5	1727
1202115	20120509	15:14:36	67.8738	14.6976	487289	7528828	5	1728
1202115	20120509	15:14:45	67.8738	14.6975	487286	7528825	5	1729
1202115	20120509	15:14:56	67.8738	14.6974	487282	7528822	5	1730
1202115	20120509	15:15:05	67.8737	14.6974	487280	7528819	5	1731
1202115	20120509	15:15:16	67.8737	14.6973	487276	7528816	5	1732
1202115	20120509	15:15:25	67.8737	14.6972	487272	7528813	5	1733
1202115	20120509	15:15:35	67.8737	14.6971	487269	7528810	5	1734
1202115	20120509	15:15:45	67.8736	14.697	487265	7528806	5	1735
1202115	20120509	15:15:55	67.8736	14.6969	487262	7528804	5	1736
1202115	20120509	15:16:06	67.8736	14.6969	487259	7528801	5	1737
1202115	20120509	15:16:15	67.8736	14.6968	487256	7528798	5	1738
1202115	20120509	15:16:25	67.8735	14.6968	487254	7528797	5	1739
1202115	20120509	15:16:35	67.8735	14.6967	487252	7528795	5	1740
1202115	20120509	15:16:45	67.8735	14.6966	487249	7528793	5	1741
1202115	20120509	15:16:56	67.8735	14.6966	487246	7528790	5	1742
1202115	20120509	15:17:06	67.8735	14.6965	487242	7528787		1743
1202115	20120509	15:17:15	67.8734	14.6964	487239	7528784		1744
1202115	20120509	15:17:25	67.8734	14.6963	487236	7528782	5	1745
1202115	20120509	15:17:35	67.8734	14.6963	487235	7528782	5	1746
1202115	20120509	15:17:46	67.8734	14.6963	487234	7528782	5	1747
1202115	20120509	15:17:55	67.8734	14.6963	487233	7528782	5	1748
1202115	20120509	15:18:05	67.8734	14.6961	487227	7528777	5	1749
1202115	20120509	15:18:15	67.8733	14.696	487221	7528773	5	1750
1202115	20120509	15:18:26	67.8733	14.6959	487218	7528771	5	1751
1202115	20120509	15:18:35	67.8733	14.6958	487214	7528770	5	1752
1202115	20120509	15:18:46	67.8733	14.6957	487208	7528768	5	1753
1202115	20120509	15:18:55	67.8733	14.6955	487202	7528766	5	1754
1202115	20120509	15:19:06	67.8732	14.6954	487197	7528764	5	1755
1202115	20120509	15:19:15	67.8732	14.6953	487192	7528763	5	1756
1202115	20120509	15:19:26	67.8732	14.6952	487188	7528762	5	1757
1202115	20120509	15:19:35	67.8732	14.6951	487184	7528762	5	1758
1202115	20120509	15:19:45	67.8732	14.695	487180	7528762	5	1759
1202115	20120509	15:19:55	67.8732	14.6949	487174	7528762	5	1760
1202115	20120509	15:20:06	67.8732	14.6947	487168	7528763	5	1761
1202115	20120509	15:20:16	67.8732	14.6946	487163	7528763	5	1762
1202115	20120509	15:20:25	67.8732	14.6945	487159	7528763	5	1763
1202115	20120509	15:20:36	67.8732	14.6944	487155	7528764	5	1764
1202115	20120509	15:20:45	67.8732	14.6943	487152	7528764	5	1765
1202115	20120509	15:20:55	67.8732	14.6943	487149	7528764	5	1766
1202115	20120509	15:21:06	67.8733	14.6941	487144	7528765	5	1767
1202115	20120509	15:21:15	67.8733	14.694	487139	7528767	5	1768
1202115	20120509	15:21:25	67.8733	14.6939	487135	7528769	5	1769
1202115	20120509	15:21:35	67.8733	14.6938	487130	7528770		1770
1202115	20120509	15:21:46	67.8733	14.6937	487125	7528772	5	1771
1202115	20120509	15:21:55	67.8733	14.6936	487122	7528773	5	1772
1202115	20120509	15:22:05	67.8733	14.6936	487119	7528774	5	1773
1202115	20120509	15:22:15	67.8733	14.6935	487115	7528775	5	1774
1202115	20120509	15:22:25	67.8734	14.6934	487111	7528777	5	1775
1202115	20120509	15:22:35	67.8734	14.6933	487108	7528778	5	1776
1202115	20120509	15:22:46	67.8734	14.6932	487105	7528780		1777
1202115	20120509	15:22:56	67.8734	14.6931	487102	7528782	5	1778
1202115	20120509	15:23:05	67.8734	14.6931	487098	7528784	5	1779
1202115	20120509	15:23:16	67.8734	14.693	487095	7528787	5	1780
1202115	20120509	15:23:25	67.8735	14.6929	487091	7528790	5	1781
1202115	20120509	15:23:35	67.8735	14.6928	487088	7528793	5	1782
1202115	20120509	15:23:45	67.8735	14.6927	487085	7528795		1783
1202115	20120509	15:23:55	67.8735	14.6927	487082	7528798	5	1784
1202115	20120509	15:24:06	67.8736	14.6926	487079	7528800	5	1785
1202115	20120509	15:24:15	67.8736	14.6926	487078	7528802	5	1786
1202115	20120509	15:24:21	67.8736	14.6925	487077	7528803	5	1787
1202116	20120510	08:41:51	67.4388	14.0821	460702	7480588	5	1788
1202116	20120510	08:42:01	67.4388	14.082	460696	7480586	5	1789
1202116	20120510	08:42:11	67.4388	14.0819	460691	7480584	5	1790
1202116	20120510	08:42:21	67.4387	14.0818	460687	7480583	5	1791
1202116	20120510	08:42:31	67.4387	14.0817	460685	7480583		1792
1202116	20120510	08:42:41	67.4388	14.0817	460683	7480584	5	1793
1202116	20120510	08:42:51	67.4388	14.0816	460681	7480585	5	1794
1202116	20120510	08:43:01	67.4388	14.0815	460676	7480583	5	1795
1202116	20120510	08:43:11	67.4387	14.0814	460671	7480581	5	1796
1202116	20120510	08:43:22	67.4387	14.0813	460666	7480580		1797
1202116	20120510	08:43:31	67.4387	14.0812	460662	7480578		1798
1202116	20120510	08:43:41	67.4387	14.0811	460657	7480577	5	1799
1202116	20120510	08:43:51	67.4387	14.081	460653	7480576	5	1800
1202116	20120510	08:44:01	67.4387	14.0809	460649	7480575	5	1801
1202116	20120510	08:44:11	67.4387	14.0808	460646	7480575		1802
1202116	20120510	08:44:21	67.4387	14.0807	460642	7480574	5	1803
1202116	20120510	08:44:31	67.4387	14.0806	460638	7480573	5	1804
1202116	20120510	08:44:41	67.4386	14.0805	460633	7480572	5	1805
1202116	20120510	08:44:51	67.4386	14.0804	460629	7480570	5	1806
1202116	20120510	08:45:01	67.4386	14.0804	460626	7480568	5	1807
1202116	20120510	08:45:11	67.4386	14.0803	460624	7480567		1808
1202116	20120510	08:45:21	67.4386	14.0803	460623	7480567		1809
1202116	20120510	08:45:31	67.4386	14.0802	460620	7480563	5	1810
1202116	20120510	08:45:41	67.4385	14.0802	460618	7480559	5	1811
1202116	20120510	08:45:51	67.4385	14.0801	460617	7480556	5	1812
1202116	20120510	08:46:01	67.4385	14.0801	460616	7480552	5	1813
1202116	20120510	08:46:11	67.4384	14.0801	460614	7480547	5	1814
1202116	20120510	08:46:21	67.4384	14.08	460612	7480542	5	1815
1202116	20120510	08:46:31	67.4383	14.08	460610	7480537	5	1816
1202116	20120510	08:46:41	67.4383	14.08	460609	7480534	5	1817
1202116	20120510	08:46:52	67.4383	14.0799	460607	7480530	5	1818
1202116	20120510	08:47:01	67.4382	14.0799	460606	7480527	5	1819
1202116	20120510	08:47:11	67.4382	14.0799	460605	7480523	5	1820
1202116	20120510	08:47:21	67.4382	14.0798	460603	7480519	5	1821
1202116	20120510	08:47:31	67.4381	14.0798	460602	7480516	5	1822
1202116	20120510	08:47:41	67.4381	14.0798	460601	7480512	5	1823
1202116	20120510	08:47:51	67.4381	14.0798	460600	7480508		1824
1202116	20120510	08:48:01	67.438	14.0797	460599	7480502	5	1825
1202116	20120510	08:48:11	67.438	14.0797	460596	7480497	5	1826
1202116	20120510	08:48:21	67.4379	14.0796	460594	7480491	5	1827
1202116	20120510	08:48:31	67.4379	14.0796	460592	7480487		1828
1202116	20120510	08:48:42	67.4378	14.0795	460589	7480481	5	1829
1202116	20120510	08:48:51	67.4378	14.0795	460587	7480477	5	1830
1202116	20120510	08:49:01	67.4377	14.0794	460585	7480473	5	1831
1202116	20120510	08:49:11	67.4377	14.0794	460583	7480469	5	1832
1202116	20120510	08:49:22	67.4377	14.0793	460581	7480465		1833
1202116	20120510	08:49:31	67.4376	14.0793	460579	7480461		1834
1202116	20120510	08:49:41	67.4376	14.0793	460577	7480457	5	1835
1202116	20120510	08:49:51	67.4376	14.0792	460575	7480453	5	1836
1202116	20120510	08:50:01	67.4375	14.0792	460574	7480449	5	1837
1202116	20120510	08:50:11	67.4375	14.0791	460571	7480444	5	1838
1202116	20120510	08:50:21	67.4374	14.0791	460570	7480439	5	1839
1202116	20120510	08:50:31	67.4374	14.079	460567	7480434		1840
1202116	20120510	08:50:41	67.4373	14.0789	460563	7480428	5	1841
1202116	20120510	08:50:51	67.4373	14.0789	460560	7480423	5	1842
1202116	20120510	08:51:01	67.4373	14.0788	460556	7480418	5	1843
1202116	20120510	08:51:11	67.4372	14.0787	460552	7480413	5	1844
1202116	20120510	08:51:21	67.4372	14.0786	460550	7480409	5	1845
1202116	20120510	08:51:31	67.4371	14.0786	460547	7480405		1846
1202116	20120510	08:51:41	67.4371	14.0785	460544	7480400	5	1847
1202116	20120510	08:51:51	67.4371	14.0784	460541	7480396	5	1848
1202116	20120510	08:52:01	67.437	14.0784	460538	7480392	5	1849
1202116	20120510	08:52:11	67.437	14.0783	460535	7480388	5	1850
1202116	20120510	08:52:21	67.4369	14.0782	460532	7480383		1851
1202116	20120510	08:52:31	67.4369	14.0782	460529	7480379	5	1852
1202116	20120510	08:52:41	67.4369	14.0781	460527	7480375	5	1853
1202116	20120510	08:52:51	67.4368	14.0781	460525	7480371	5	1854
1202116	20120510	08:53:01	67.4368	14.078	460523	7480366	5	1855
1202116	20120510	08:53:10	67.4367	14.0779	460519	7480362	5	1856
1202116	20120510	08:53:21	67.4367	14.0779	460516	7480358	5	1857
1202116	20120510	08:53:31	67.4367	14.0778	460512	7480353	5	1858
1202116	20120510	08:53:41	67.4366	14.0777	460509	7480349	5	1859
1202116	20120510	08:53:51	67.4366	14.0776	460506	7480345	5	1860
1202116	20120510	08:54:01	67.4366	14.0776	460503	7480341		1861
1202116	20120510	08:54:11	67.4365	14.0775	460500	7480338	5	1862
1202116	20120510	08:54:21	67.4365	14.0774	460497	7480334	5	1863
1202116	20120510	08:54:31	67.4365	14.0774	460495	7480331	5	1864
1202116	20120510	08:54:41	67.4364	14.0773	460493	7480328	5	1865
1202116	20120510	08:54:51	67.4364	14.0773	460491	7480326		1866
1202116	20120510	08:55:01	67.4364	14.0772	460488	7480322	5	1867
1202116	20120510	08:55:11	67.4363	14.0771	460485	7480318	5	1868
1202116	20120510	08:55:21	67.4363	14.0771	460482	7480314	5	1869
1202116	20120510	08:55:31	67.4363	14.077	460479	7480309	5	1870
1202116	20120510	08:55:41	67.4362	14.0769	460476	7480304	5	1871
1202116	20120510	08:55:51	67.4362	14.0769	460473	7480301		1872
1202116	20120510	08:56:01	67.4362	14.0768	460471	7480297	5	1873
1202116	20120510	08:56:11	67.4361	14.0768	460469	7480293	5	1874
1202116	20120510	08:56:21	67.4361	14.0767	460466	7480290	5	1875
1202116	20120510	08:56:31	67.4361	14.0767	460464	7480287		1876
1202116	20120510	08:56:41	67.436	14.0766	460462	7480285	5	1877
1202117	20120510	09:07:26	67.4415	14.069	460146	7480899		1878
1202117	20120510	09:07:36	67.4415	14.0689	460141	7480897	5	1879
1202117	20120510	09:07:46	67.4415	14.0688	460137	7480895	5	1880
1202117	20120510	09:07:56	67.4415	14.0688	460135	7480894	5	1881
1202117	20120510	09:08:06	67.4415	14.0687	460132	7480893	5	1882
1202117	20120510	09:08:16	67.4414	14.0686	460129	7480891	5	1883
1202117	20120510	09:08:26	67.4414	14.0686	460127	7480889	5	1884
1202117	20120510	09:08:36	67.4414	14.0685	460124	7480886	5	1885
1202117	20120510	09:08:46	67.4414	14.0684	460121	7480883	5	1886
1202117	20120510	09:08:56	67.4413	14.0684	460118	7480880	5	1887
1202117	20120510	09:09:06	67.4413	14.0683	460115	7480878		1888
1202117	20120510	09:09:16	67.4413	14.0683	460113	7480876	5	1889
1202117	20120510	09:09:26	67.4413	14.0682	460111	7480874	5	1890
1202117	20120510	09:09:36	67.4413	14.0682	460109	7480872	5	1891
1202117	20120510	09:09:46	67.4412	14.0682	460108	7480869	5	1892
1202117	20120510	09:09:56	67.4412	14.0681	460107	7480867	5	1893
1202117	20120510	09:10:06	67.4412	14.0681	460105	7480864	5	1894
1202117	20120510	09:10:17	67.4412	14.068	460103	7480862	5	1895
1202117	20120510	09:10:27	67.4411	14.068	460100	7480859	5	1896
1202117	20120510	09:10:36	67.4411	14.0679	460097	7480857	5	1897
1202117	20120510	09:10:46	67.4411	14.0678	460093	7480855	5	1898
1202117	20120510	09:10:56	67.4411	14.0677	460089	7480854	5	1899
1202117	20120510	09:11:06	67.4411	14.0677	460087	7480853	5	1900
1202117	20120510	09:11:16	67.4411	14.0676	460085	7480852	5	1901
1202117	20120510	09:11:26	67.4411	14.0676	460082	7480851	5	1902
1202117	20120510	09:11:36	67.4411	14.0675	460079	7480849	5	1903
1202117	20120510	09:11:46	67.441	14.0674	460075	7480847	5	1904
1202117	20120510	09:11:56	67.441	14.0673	460071	7480845	5	1905
1202117	20120510	09:12:06	67.441	14.0672	460067	7480843	5	1906
1202117	20120510	09:12:16	67.441	14.0671	460063	7480842	5	1907
1202117	20120510	09:12:27	67.441	14.0671	460061	7480840	5	1908
1202117	20120510	09:12:36	67.441	14.067	460057	7480838	5	1909
1202117	20120510	09:12:46	67.4409	14.0669	460054	7480836	5	1910
1202117	20120510	09:12:56	67.4409	14.0668	460050	7480834	5	1911
1202117	20120510	09:13:06	67.4409	14.0667	460047	7480831	5	1912
1202117	20120510	09:13:16	67.4409	14.0667	460043	7480829	5	1913
1202117	20120510	09:13:26	67.4409	14.0666	460040	7480827	5	1914
1202117	20120510	09:13:37	67.4408	14.0665	460038	7480825	5	1915
1202117	20120510	09:13:46	67.4408	14.0665	460035	7480824	5	1916
1202117	20120510	09:13:56	67.4408	14.0664	460033	7480822	5	1917
1202117	20120510	09:14:06	67.4408	14.0664	460030	7480820	5	1918
1202117	20120510	09:14:16	67.4408	14.0663	460027	7480818	5	1919
1202117	20120510	09:14:27	67.4407	14.0662	460024	7480815	5	1920
1202117	20120510	09:14:36	67.4407	14.0661	460021	7480813	5	1921
1202117	20120510	09:14:46	67.4407	14.0661	460017	7480811	5	1922
1202117	20120510	09:14:56	67.4407	14.066	460014	7480808	5	1923
1202117	20120510	09:15:06	67.4407	14.0659	460011	7480806	5	1924
1202117	20120510	09:15:16	67.4406	14.0658	460007	7480803	5	1925
1202117	20120510	09:15:27	67.4406	14.0657	460003	7480801	5	1926
1202117	20120510	09:15:37	67.4406	14.0656	459999	7480799	5	1927
1202117	20120510	09:15:46	67.4406	14.0655	459995	7480798	5	1928
1202117	20120510	09:15:57	67.4406	14.0655	459991	7480796	5	1929
1202117	20120510	09:16:06	67.4406	14.0654	459987	7480795	5	1930
1202117	20120510	09:16:16	67.4405	14.0653	459983	7480794	5	1931
1202117	20120510	09:16:27	67.4405	14.0652	459979	7480793	5	1932
1202117	20120510	09:16:37	67.4405	14.0651	459974	7480791	5	1933
1202117	20120510	09:16:46	67.4405	14.065	459970	7480790		1934
1202117	20120510	09:16:56	67.4405	14.0649	459966	7480789	5	1935
1202117	20120510	09:17:06	67.4405	14.0647	459961	7480788	5	1936
1202117	20120510	09:17:16	67.4405	14.0646	459956	7480786	5	1937
1202117	20120510	09:17:27	67.4405	14.0645	459951	7480784	5	1938
1202117	20120510	09:17:36	67.4404	14.0644	459946	7480781	5	1939
1202117	20120510	09:17:46	67.4404	14.0643	459942	7480779	5	1940
1202117	20120510	09:17:56	67.4404	14.0642	459938	7480776		1941
1202117	20120510	09:18:06	67.4404	14.0641	459934	7480774	5	1942
1202117	20120510	09:18:16	67.4403	14.064	459929	7480770	5	1943
1202117	20120510	09:18:26	67.4403	14.0639	459923	7480768		1944
1202117	20120510	09:18:37	67.4403	14.0637	459918	7480765	5	1945
1202117	20120510	09:18:46	67.4403	14.0636	459912	7480764	5	1946
1202117	20120510	09:18:56	67.4403	14.0635	459905	7480762	5	1947
1202117	20120510	09:19:07	67.4402	14.0633	459898	7480761	5	1948
1202117	20120510	09:19:16	67.4402	14.0631	459892	7480759	5	1949
1202117	20120510	09:19:26	67.4402	14.063	459886	7480757	5	1950
1202117	20120510	09:19:37	67.4402	14.0629	459881	7480755	5	1951
1202117	20120510	09:19:46	67.4402	14.0628	459876	7480753	5	1952
1202117	20120510	09:19:56	67.4401	14.0627	459872	7480750	5	1953
1202117	20120510	09:20:06	67.4401	14.0626	459869	7480748	5	1954
1202117	20120510	09:20:17	67.4401	14.0625	459865	7480747		1955
1202117	20120510	09:20:27	67.4401	14.0624	459861	7480744	5	1956
1202117	20120510	09:20:37	67.4401	14.0623	459856	7480742	5	1957
1202117	20120510	09:20:46	67.44	14.0622	459852	7480740	5	1958
1202117	20120510	09:20:56	67.44	14.0621	459849	7480738		1959
1202117	20120510	09:21:06	67.44	14.062	459842	7480733	5	1960
1202117	20120510	09:21:13	67.44	14.0619	459839	7480731	5	1961
1202118	20120510	10:26:12	67.417	13.9804	456309	7478230	5	1962
1202118	20120510	10:26:22	67.417	13.9805	456310	7478228	5	1963
1202118	20120510	10:26:33	67.417	13.9804	456306	7478223	5	1964
1202118	20120510	10:26:42	67.4169	13.9803	456304	7478218	5	1965
1202118	20120510	10:26:53	67.4169	13.9803	456302	7478214	5	1966
1202118	20120510	10:27:02	67.4169	13.9802	456300	7478210		1967
1202118	20120510	10:27:12	67.4168	13.9802	456299	7478206	5	1968
1202118	20120510	10:27:22	67.4168	13.9802	456299	7478204	5	1969
1202118	20120510	10:27:32	67.4168	13.9802	456297	7478202	5	1970
1202118	20120510	10:27:42	67.4168	13.9801	456295	7478199	5	1971
1202118	20120510	10:27:53	67.4167	13.9801	456292	7478197		1972
1202118	20120510	10:28:03	67.4167	13.98	456290	7478194	5	1973
1202118	20120510	10:28:12	67.4167	13.9799	456287	7478192	5	1974
1202118	20120510	10:28:22	67.4167	13.9798	456283	7478190	5	1975
1202118	20120510	10:28:32	67.4167	13.9797	456278	7478188	5	1976
1202118	20120510	10:28:43	67.4166	13.9797	456275	7478187	5	1977
1202118	20120510	10:28:52	67.4166	13.9796	456271	7478187	5	1978
1202118	20120510	10:29:02	67.4166	13.9795	456267	7478187	5	1979
1202118	20120510	10:29:12	67.4166	13.9794	456262	7478188	5	1980
1202118	20120510	10:29:22	67.4167	13.9793	456259	7478188		1981
1202118	20120510	10:29:33	67.4167	13.9792	456255	7478189	5	1982
1202118	20120510	10:29:42	67.4167	13.9791	456252	7478190	5	1983
1202118	20120510	10:29:52	67.4167	13.9791	456250	7478191	5	1984
1202118	20120510	10:30:02	67.4167	13.979	456248	7478192	5	1985
1202118	20120510	10:30:13	67.4167	13.9789	456244	7478193	5	1986
1202118	20120510	10:30:22	67.4167	13.9789	456241	7478194	5	1987
1202118	20120510	10:30:32	67.4167	13.9788	456237	7478195	5	1988
1202118	20120510	10:30:42	67.4167	13.9787	456233	7478196	5	1989
1202118	20120510	10:30:53	67.4167	13.9786	456230	7478198	5	1990
1202118	20120510	10:31:02	67.4167	13.9785	456225	7478199		1991
1202118	20120510	10:31:13	67.4168	13.9784	456222	7478200	5	1992
1202118	20120510	10:31:22	67.4168	13.9783	456218	7478201	5	1993
1202118	20120510	10:31:32	67.4168	13.9783	456215	7478203	5	1994
1202118	20120510	10:31:42	67.4168	13.9782	456211	7478204	5	1995
1202118	20120510	10:31:53	67.4168	13.9781	456207	7478205		1996
1202118	20120510	10:32:02	67.4168	13.978	456203	7478207		1997
1202118	20120510	10:32:12	67.4168	13.9779	456198	7478208	5	1998
1202118	20120510	10:32:22	67.4168	13.9777	456193	7478210	5	1999
[truncated: 5,303 more rows]

## Sheet: Nordland_201303-04
PROFIL	DATO	TID	Vessel_LAT_DEG	Vessel_LON_DEG	Vessel_LON_UTM33N	Vessel_LAT_UTM33N	DIFF	point_no
1304171	20130522	07:03:53	68.2486	14.6678	486262	7570623	5	1
1304171	20130522	07:03:55	68.2486	14.6678	486262	7570624	5	2
1304171	20130522	07:03:56	68.2486	14.6678	486262	7570624		3
1304171	20130522	07:03:57	68.2486	14.6678	486262	7570624	5	4
1304171	20130522	07:03:58	68.2486	14.6678	486262	7570624	5	5
1304171	20130522	07:03:58	68.2486	14.6678	486262	7570624	5	6
1304171	20130522	07:04:00	68.2486	14.6678	486262	7570624	5	7
1304171	20130522	07:04:00	68.2486	14.6678	486262	7570624	5	8
1304171	20130522	07:04:02	68.2486	14.6678	486262	7570624	5	9
1304171	20130522	07:04:02	68.2486	14.6678	486262	7570624	5	10
1304171	20130522	07:04:04	68.2486	14.6678	486262	7570624	5	11
1304171	20130522	07:04:05	68.2486	14.6678	486263	7570624	5	12
1304171	20130522	07:04:05	68.2486	14.6678	486263	7570623	5	13
1304171	20130522	07:04:07	68.2486	14.6679	486264	7570623	5	14
1304171	20130522	07:04:07	68.2486	14.6679	486264	7570623	5	15
1304171	20130522	07:04:09	68.2486	14.6679	486265	7570623	5	16
1304171	20130522	07:04:10	68.2486	14.6679	486265	7570623	5	17
1304171	20130522	07:04:11	68.2486	14.6679	486265	7570623	5	18
1304171	20130522	07:04:12	68.2486	14.6679	486265	7570622	5	19
1304171	20130522	07:04:12	68.2486	14.6679	486266	7570622	5	20
1304171	20130522	07:04:14	68.2486	14.6679	486266	7570622	5	21
1304171	20130522	07:04:15	68.2486	14.6679	486266	7570622	5	22
1304171	20130522	07:04:16	68.2486	14.6679	486266	7570622	5	23
1304171	20130522	07:04:17	68.2486	14.6679	486266	7570622	5	24
1304171	20130522	07:04:18	68.2486	14.6679	486267	7570622	5	25
1304171	20130522	07:04:19	68.2486	14.6679	486267	7570621	5	26
1304171	20130522	07:04:20	68.2486	14.6679	486267	7570621	5	27
1304171	20130522	07:04:21	68.2486	14.668	486268	7570621	5	28
1304171	20130522	07:04:22	68.2486	14.668	486268	7570621	5	29
1304171	20130522	07:04:23	68.2486	14.668	486268	7570620	5	30
1304171	20130522	07:04:24	68.2486	14.668	486269	7570620	5	31
1304171	20130522	07:04:25	68.2486	14.668	486269	7570620	5	32
1304171	20130522	07:04:26	68.2486	14.668	486269	7570620	5	33
1304171	20130522	07:04:26	68.2486	14.668	486269	7570620	5	34
1304171	20130522	07:04:28	68.2486	14.668	486269	7570619	5	35
1304171	20130522	07:04:29	68.2486	14.668	486270	7570619	5	36
1304171	20130522	07:04:30	68.2486	14.668	486270	7570619	5	37
1304171	20130522	07:04:31	68.2486	14.668	486270	7570619	5	38
1304171	20130522	07:04:32	68.2486	14.668	486270	7570619	5	39
1304171	20130522	07:04:33	68.2486	14.668	486270	7570618	5	40
1304171	20130522	07:04:34	68.2486	14.668	486270	7570618	5	41
1304171	20130522	07:04:35	68.2486	14.668	486271	7570618	5	42
1304171	20130522	07:04:36	68.2486	14.668	486271	7570618	5	43
1304171	20130522	07:04:36	68.2486	14.668	486271	7570618	5	44
1304171	20130522	07:04:38	68.2486	14.668	486272	7570617	5	45
1304171	20130522	07:04:38	68.2486	14.668	486272	7570617	5	46
1304171	20130522	07:04:40	68.2486	14.6681	486272	7570617	5	47
1304171	20130522	07:04:41	68.2486	14.6681	486272	7570617	5	48
1304171	20130522	07:04:42	68.2486	14.6681	486272	7570617	5	49
1304171	20130522	07:04:43	68.2486	14.6681	486272	7570616	5	50
1304171	20130522	07:04:43	68.2486	14.6681	486273	7570616	5	51
1304171	20130522	07:04:45	68.2486	14.6681	486273	7570616	5	52
1304171	20130522	07:04:46	68.2486	14.6681	486273	7570616	5	53
1304171	20130522	07:04:47	68.2486	14.6681	486273	7570616	5	54
1304171	20130522	07:04:48	68.2486	14.6681	486273	7570615	5	55
1304171	20130522	07:04:48	68.2486	14.6681	486273	7570615	5	56
1304171	20130522	07:04:50	68.2486	14.6681	486274	7570615	5	57
1304171	20130522	07:04:50	68.2486	14.6681	486274	7570615	5	58
1304171	20130522	07:04:52	68.2486	14.6681	486274	7570614	5	59
1304171	20130522	07:04:53	68.2486	14.6681	486274	7570614	5	60
1304171	20130522	07:04:54	68.2486	14.6681	486275	7570613	5	61
1304171	20130522	07:04:55	68.2486	14.6681	486275	7570613	5	62
1304171	20130522	07:04:56	68.2485	14.6681	486275	7570613	5	63
1304171	20130522	07:04:57	68.2485	14.6681	486276	7570612	5	64
1304171	20130522	07:04:58	68.2485	14.6681	486276	7570612	5	65
1304171	20130522	07:04:59	68.2485	14.6682	486276	7570611	5	66
1304171	20130522	07:05:00	68.2485	14.6682	486276	7570611	5	67
1304171	20130522	07:05:00	68.2485	14.6682	486276	7570611	5	68
1304171	20130522	07:05:02	68.2485	14.6682	486277	7570610	5	69
1304171	20130522	07:05:03	68.2485	14.6682	486277	7570610		70
1304171	20130522	07:05:04	68.2485	14.6682	486277	7570610	5	71
1304171	20130522	07:05:05	68.2485	14.6682	486277	7570609	5	72
1304171	20130522	07:05:05	68.2485	14.6682	486277	7570609	5	73
1304171	20130522	07:05:07	68.2485	14.6682	486277	7570609	5	74
1304171	20130522	07:05:08	68.2485	14.6682	486277	7570608	5	75
1304171	20130522	07:05:09	68.2485	14.6682	486278	7570608	5	76
1304171	20130522	07:05:10	68.2485	14.6682	486278	7570608	5	77
1304171	20130522	07:05:11	68.2485	14.6682	486278	7570607	5	78
1304171	20130522	07:05:12	68.2485	14.6682	486278	7570607	5	79
1304171	20130522	07:05:12	68.2485	14.6682	486278	7570607	5	80
1304171	20130522	07:05:14	68.2485	14.6682	486278	7570606	5	81
1304171	20130522	07:05:15	68.2485	14.6682	486278	7570606	5	82
1304171	20130522	07:05:16	68.2485	14.6682	486278	7570605	5	83
1304171	20130522	07:05:17	68.2485	14.6682	486279	7570605	5	84
1304171	20130522	07:05:18	68.2485	14.6682	486279	7570605	5	85
1304171	20130522	07:05:19	68.2485	14.6682	486279	7570604	5	86
1304171	20130522	07:05:20	68.2485	14.6682	486279	7570604	5	87
1304171	20130522	07:05:21	68.2485	14.6682	486279	7570604	5	88
1304171	20130522	07:05:21	68.2485	14.6682	486279	7570603	5	89
1304171	20130522	07:05:23	68.2485	14.6682	486279	7570603	5	90
1304171	20130522	07:05:24	68.2485	14.6682	486279	7570603	5	91
1304171	20130522	07:05:25	68.2485	14.6682	486280	7570602	5	92
1304171	20130522	07:05:26	68.2485	14.6682	486280	7570602	5	93
1304171	20130522	07:05:27	68.2484	14.6682	486280	7570601	5	94
1304171	20130522	07:05:28	68.2484	14.6683	486280	7570601	5	95
1304171	20130522	07:05:28	68.2484	14.6683	486280	7570601	5	96
1304171	20130522	07:05:30	68.2484	14.6683	486281	7570600	5	97
1304171	20130522	07:05:31	68.2484	14.6683	486281	7570600	5	98
1304171	20130522	07:05:31	68.2484	14.6683	486281	7570599	5	99
1304171	20130522	07:05:33	68.2484	14.6683	486281	7570599	5	100
1304171	20130522	07:05:34	68.2484	14.6683	486281	7570599	5	101
1304171	20130522	07:05:35	68.2484	14.6683	486281	7570598	5	102
1304171	20130522	07:05:36	68.2484	14.6683	486281	7570598	5	103
1304171	20130522	07:05:36	68.2484	14.6683	486281	7570598	5	104
1304171	20130522	07:05:38	68.2484	14.6683	486281	7570597	5	105
1304171	20130522	07:05:39	68.2484	14.6683	486281	7570597	5	106
1304171	20130522	07:05:40	68.2484	14.6683	486282	7570597	5	107
1304171	20130522	07:05:41	68.2484	14.6683	486282	7570597	5	108
1304171	20130522	07:05:42	68.2484	14.6683	486282	7570596	5	109
1304172	20130522	07:26:55	68.2494	14.6712	486401	7570703	5	110
1304172	20130522	07:26:55	68.2494	14.6712	486402	7570703	5	111
1304172	20130522	07:26:57	68.2494	14.6712	486403	7570703	5	112
1304172	20130522	07:26:58	68.2494	14.6712	486403	7570704		113
1304172	20130522	07:26:59	68.2494	14.6712	486404	7570704	5	114
1304172	20130522	07:26:59	68.2494	14.6713	486405	7570704	5	115
1304172	20130522	07:27:01	68.2494	14.6713	486406	7570704	5	116
1304172	20130522	07:27:02	68.2494	14.6713	486406	7570705	5	117
1304172	20130522	07:27:02	68.2494	14.6713	486407	7570705	5	118
1304172	20130522	07:27:04	68.2494	14.6713	486408	7570705	5	119
1304172	20130522	07:27:04	68.2494	14.6713	486408	7570705	5	120
1304172	20130522	07:27:06	68.2494	14.6714	486409	7570706	5	121
1304172	20130522	07:27:07	68.2494	14.6714	486410	7570706	5	122
1304172	20130522	07:27:08	68.2494	14.6714	486410	7570706	5	123
1304172	20130522	07:27:09	68.2494	14.6714	486411	7570706	5	124
1304172	20130522	07:27:10	68.2494	14.6714	486411	7570706	5	125
1304172	20130522	07:27:11	68.2494	14.6714	486412	7570706	5	126
1304172	20130522	07:27:11	68.2494	14.6714	486412	7570706	5	127
1304172	20130522	07:27:13	68.2494	14.6714	486412	7570707	5	128
1304172	20130522	07:27:13	68.2494	14.6714	486413	7570707	5	129
1304172	20130522	07:27:15	68.2494	14.6715	486414	7570707	5	130
1304172	20130522	07:27:16	68.2494	14.6715	486414	7570707	5	131
1304172	20130522	07:27:16	68.2494	14.6715	486414	7570707	5	132
1304172	20130522	07:27:18	68.2494	14.6715	486415	7570707	5	133
1304172	20130522	07:27:18	68.2494	14.6715	486415	7570708	5	134
1304172	20130522	07:27:20	68.2494	14.6715	486416	7570708	5	135
1304172	20130522	07:27:20	68.2494	14.6715	486416	7570708	5	136
1304172	20130522	07:27:22	68.2494	14.6715	486416	7570708	5	137
1304172	20130522	07:27:23	68.2494	14.6716	486417	7570708	5	138
1304172	20130522	07:27:23	68.2494	14.6716	486418	7570708	5	139
1304172	20130522	07:27:25	68.2494	14.6716	486419	7570709	5	140
1304172	20130522	07:27:25	68.2494	14.6716	486419	7570709	5	141
1304172	20130522	07:27:27	68.2494	14.6716	486420	7570709	5	142
1304172	20130522	07:27:27	68.2494	14.6716	486420	7570709	5	143
1304172	20130522	07:27:29	68.2494	14.6717	486421	7570709	5	144
1304172	20130522	07:27:30	68.2494	14.6717	486422	7570710	5	145
1304172	20130522	07:27:30	68.2494	14.6717	486423	7570710	5	146
1304172	20130522	07:27:32	68.2494	14.6717	486423	7570710	5	147
1304172	20130522	07:27:32	68.2494	14.6717	486424	7570710	5	148
1304172	20130522	07:27:34	68.2494	14.6717	486425	7570711	5	149
1304172	20130522	07:27:34	68.2494	14.6718	486426	7570711	5	150
1304172	20130522	07:27:36	68.2494	14.6718	486427	7570711	5	151
1304172	20130522	07:27:37	68.2494	14.6718	486428	7570711	5	152
1304172	20130522	07:27:37	68.2494	14.6718	486428	7570711	5	153
1304172	20130522	07:27:39	68.2494	14.6718	486429	7570712	5	154
1304172	20130522	07:27:39	68.2494	14.6718	486430	7570712	5	155
1304172	20130522	07:27:41	68.2495	14.6719	486431	7570712	5	156
1304172	20130522	07:27:41	68.2495	14.6719	486431	7570712	5	157
1304172	20130522	07:27:43	68.2495	14.6719	486431	7570713	5	158
1304172	20130522	07:27:44	68.2495	14.6719	486432	7570713	5	159
1304172	20130522	07:27:44	68.2495	14.6719	486433	7570713	5	160
1304172	20130522	07:27:46	68.2495	14.6719	486433	7570713	5	161
1304172	20130522	07:27:47	68.2495	14.672	486434	7570714		162
1304172	20130522	07:27:48	68.2495	14.672	486435	7570714	5	163
1304172	20130522	07:27:49	68.2495	14.672	486435	7570714	5	164
1304172	20130522	07:27:49	68.2495	14.672	486435	7570714	5	165
1304172	20130522	07:27:51	68.2495	14.672	486436	7570715	5	166
1304172	20130522	07:27:51	68.2495	14.672	486436	7570715	5	167
1304172	20130522	07:27:53	68.2495	14.672	486437	7570715	5	168
1304172	20130522	07:27:53	68.2495	14.672	486437	7570715	5	169
1304172	20130522	07:27:55	68.2495	14.672	486437	7570715	5	170
1304172	20130522	07:27:56	68.2495	14.6721	486438	7570716	5	171
1304172	20130522	07:27:56	68.2495	14.6721	486438	7570716	5	172
1304172	20130522	07:27:58	68.2495	14.6721	486439	7570716	5	173
1304172	20130522	07:27:58	68.2495	14.6721	486439	7570716	5	174
1304172	20130522	07:28:00	68.2495	14.6721	486440	7570717	5	175
1304172	20130522	07:28:01	68.2495	14.6721	486440	7570717	5	176
1304172	20130522	07:28:01	68.2495	14.6721	486440	7570717	5	177
1304172	20130522	07:28:03	68.2495	14.6721	486441	7570717	5	178
1304172	20130522	07:28:03	68.2495	14.6721	486441	7570717	5	179
1304172	20130522	07:28:05	68.2495	14.6721	486442	7570717	5	180
1304172	20130522	07:28:05	68.2495	14.6722	486442	7570718	5	181
1304172	20130522	07:28:07	68.2495	14.6722	486442	7570718	5	182
1304172	20130522	07:28:07	68.2495	14.6722	486443	7570718	5	183
1304172	20130522	07:28:08	68.2495	14.6722	486443	7570718	5	184
1304172	20130522	07:28:10	68.2495	14.6722	486444	7570719	5	185
1304172	20130522	07:28:10	68.2495	14.6722	486444	7570719	5	186
1304172	20130522	07:28:12	68.2495	14.6722	486445	7570719	5	187
1304172	20130522	07:28:13	68.2495	14.6722	486445	7570719	5	188
1304172	20130522	07:28:14	68.2495	14.6722	486445	7570719	5	189
1304172	20130522	07:28:15	68.2495	14.6722	486446	7570720	5	190
1304172	20130522	07:28:16	68.2495	14.6723	486446	7570720	5	191
1304172	20130522	07:28:17	68.2495	14.6723	486447	7570720	5	192
1304172	20130522	07:28:17	68.2495	14.6723	486447	7570721	5	193
1304172	20130522	07:28:19	68.2495	14.6723	486447	7570721	5	194
1304172	20130522	07:28:19	68.2495	14.6723	486448	7570721	5	195
1304172	20130522	07:28:21	68.2495	14.6723	486448	7570722	5	196
1304172	20130522	07:28:22	68.2495	14.6723	486449	7570722	5	197
1304172	20130522	07:28:22	68.2495	14.6723	486449	7570723	5	198
1304172	20130522	07:28:24	68.2495	14.6723	486450	7570723	5	199
1304172	20130522	07:28:25	68.2496	14.6723	486450	7570723	5	200
1304172	20130522	07:28:26	68.2496	14.6724	486450	7570724	5	201
1304172	20130522	07:28:26	68.2496	14.6724	486451	7570724	5	202
1304172	20130522	07:28:28	68.2496	14.6724	486451	7570724	5	203
1304172	20130522	07:28:28	68.2496	14.6724	486452	7570725	5	204
1304172	20130522	07:28:30	68.2496	14.6724	486452	7570725	5	205
1304172	20130522	07:28:31	68.2496	14.6724	486453	7570726	5	206
1304172	20130522	07:28:31	68.2496	14.6724	486453	7570726	5	207
1304172	20130522	07:28:33	68.2496	14.6724	486454	7570726	5	208
1304172	20130522	07:28:33	68.2496	14.6724	486454	7570727	5	209
1304172	20130522	07:28:35	68.2496	14.6724	486454	7570727	5	210
1304172	20130522	07:28:36	68.2496	14.6725	486455	7570727	5	211
1304172	20130522	07:28:37	68.2496	14.6725	486455	7570728	5	212
1304172	20130522	07:28:38	68.2496	14.6725	486456	7570728	5	213
1304172	20130522	07:28:38	68.2496	14.6725	486456	7570728	5	214
1304172	20130522	07:28:40	68.2496	14.6725	486456	7570729	5	215
1304172	20130522	07:28:40	68.2496	14.6725	486457	7570729	5	216
1304172	20130522	07:28:42	68.2496	14.6725	486457	7570729	5	217
1304172	20130522	07:28:43	68.2496	14.6725	486457	7570729	5	218
1304172	20130522	07:28:43	68.2496	14.6725	486458	7570730	5	219
1304172	20130522	07:28:45	68.2496	14.6725	486458	7570730	5	220
1304172	20130522	07:28:46	68.2496	14.6725	486459	7570730		221
1304172	20130522	07:28:47	68.2496	14.6726	486459	7570731	5	222
1304172	20130522	07:28:47	68.2496	14.6726	486460	7570731	5	223
1304172	20130522	07:28:49	68.2496	14.6726	486460	7570731	5	224
1304172	20130522	07:28:50	68.2496	14.6726	486461	7570731	5	225
1304172	20130522	07:28:50	68.2496	14.6726	486461	7570731	5	226
1304172	20130522	07:28:52	68.2496	14.6726	486462	7570732	5	227
1304172	20130522	07:28:52	68.2496	14.6726	486462	7570732	5	228
1304172	20130522	07:28:54	68.2496	14.6726	486463	7570732	5	229
1304172	20130522	07:28:54	68.2496	14.6727	486463	7570732	5	230
1304172	20130522	07:28:56	68.2496	14.6727	486463	7570732	5	231
1304172	20130522	07:28:57	68.2496	14.6727	486464	7570732	5	232
1304172	20130522	07:28:57	68.2496	14.6727	486465	7570733	5	233
1304172	20130522	07:28:59	68.2496	14.6727	486465	7570733	5	234
1304172	20130522	07:28:59	68.2496	14.6727	486466	7570733	5	235
1304172	20130522	07:29:01	68.2496	14.6727	486466	7570733	5	236
1304172	20130522	07:29:01	68.2496	14.6727	486467	7570733	5	237
1304172	20130522	07:29:03	68.2496	14.6728	486468	7570733	5	238
1304172	20130522	07:29:04	68.2496	14.6728	486468	7570733	5	239
1304172	20130522	07:29:04	68.2496	14.6728	486468	7570733	5	240
1304172	20130522	07:29:06	68.2496	14.6728	486469	7570733	5	241
1304172	20130522	07:29:06	68.2496	14.6728	486470	7570733	5	242
1304172	20130522	07:29:08	68.2496	14.6728	486471	7570733	5	243
1304172	20130522	07:29:09	68.2496	14.6729	486471	7570733	5	244
1304172	20130522	07:29:09	68.2496	14.6729	486472	7570733	5	245
1304172	20130522	07:29:11	68.2496	14.6729	486473	7570733	5	246
1304172	20130522	07:29:11	68.2496	14.6729	486473	7570733	5	247
1304172	20130522	07:29:13	68.2496	14.6729	486474	7570733	5	248
1304172	20130522	07:29:13	68.2496	14.6729	486474	7570733	5	249
1304172	20130522	07:29:15	68.2496	14.6729	486475	7570733	5	250
1304172	20130522	07:29:16	68.2496	14.673	486476	7570733	5	251
1304172	20130522	07:29:16	68.2496	14.673	486476	7570733	5	252
1304172	20130522	07:29:18	68.2496	14.673	486477	7570732	5	253
1304172	20130522	07:29:19	68.2496	14.673	486477	7570732	5	254
1304172	20130522	07:29:20	68.2496	14.673	486478	7570732	5	255
1304172	20130522	07:29:20	68.2496	14.673	486479	7570732	5	256
1304172	20130522	07:29:22	68.2496	14.6731	486479	7570732	5	257
1304172	20130522	07:29:23	68.2496	14.6731	486480	7570732	5	258
1304172	20130522	07:29:23	68.2496	14.6731	486480	7570732	5	259
1304172	20130522	07:29:25	68.2496	14.6731	486481	7570732	5	260
1304173	20130522	08:06:38	68.2489	14.6763	486615	7570655	5	261
1304173	20130522	08:06:39	68.2489	14.6763	486615	7570655	5	262
1304173	20130522	08:06:40	68.249	14.6763	486615	7570656	5	263
1304173	20130522	08:06:41	68.249	14.6763	486615	7570656	5	264
1304173	20130522	08:06:42	68.249	14.6763	486615	7570656	5	265
1304173	20130522	08:06:43	68.249	14.6763	486615	7570657	5	266
1304173	20130522	08:06:45	68.249	14.6763	486615	7570657	5	267
1304173	20130522	08:06:45	68.249	14.6764	486615	7570658	5	268
1304173	20130522	08:06:46	68.249	14.6764	486615	7570658	5	269
1304173	20130522	08:06:47	68.249	14.6764	486616	7570659	5	270
1304173	20130522	08:06:48	68.249	14.6764	486616	7570659	5	271
1304173	20130522	08:06:49	68.249	14.6764	486616	7570660	5	272
1304173	20130522	08:06:50	68.249	14.6764	486616	7570660	5	273
1304173	20130522	08:06:51	68.249	14.6764	486616	7570660	5	274
1304173	20130522	08:06:52	68.249	14.6764	486616	7570661	5	275
1304173	20130522	08:06:53	68.249	14.6764	486617	7570662	5	276
1304173	20130522	08:06:54	68.249	14.6764	486616	7570662	5	277
1304173	20130522	08:06:55	68.249	14.6764	486616	7570662	5	278
1304173	20130522	08:06:56	68.249	14.6764	486616	7570663	5	279
1304173	20130522	08:06:57	68.249	14.6764	486616	7570663	5	280
1304173	20130522	08:06:58	68.249	14.6764	486616	7570663	5	281
1304173	20130522	08:06:59	68.249	14.6764	486616	7570663	5	282
1304173	20130522	08:07:00	68.249	14.6764	486616	7570664	5	283
1304173	20130522	08:07:01	68.249	14.6764	486616	7570664	5	284
1304173	20130522	08:07:02	68.249	14.6764	486616	7570664	5	285
1304173	20130522	08:07:03	68.249	14.6764	486616	7570665	5	286
1304173	20130522	08:07:04	68.249	14.6764	486616	7570665	5	287
1304173	20130522	08:07:05	68.249	14.6764	486617	7570665	5	288
1304173	20130522	08:07:06	68.249	14.6764	486617	7570665	5	289
1304173	20130522	08:07:07	68.249	14.6764	486617	7570666	5	290
1304173	20130522	08:07:08	68.249	14.6764	486617	7570666	5	291
1304173	20130522	08:07:09	68.249	14.6764	486617	7570667	5	292
1304173	20130522	08:07:10	68.2491	14.6764	486617	7570667	5	293
1304173	20130522	08:07:11	68.2491	14.6764	486617	7570667	5	294
1304173	20130522	08:07:12	68.2491	14.6764	486618	7570668	5	295
1304173	20130522	08:07:13	68.2491	14.6764	486618	7570668	5	296
1304173	20130522	08:07:14	68.2491	14.6764	486618	7570668	5	297
1304173	20130522	08:07:15	68.2491	14.6764	486618	7570669	5	298
1304173	20130522	08:07:16	68.2491	14.6764	486618	7570669	5	299
1304173	20130522	08:07:17	68.2491	14.6764	486618	7570670	5	300
1304173	20130522	08:07:18	68.2491	14.6764	486618	7570670	5	301
1304173	20130522	08:07:19	68.2491	14.6764	486618	7570670		302
1304173	20130522	08:07:20	68.2491	14.6764	486619	7570671	5	303
1304173	20130522	08:07:21	68.2491	14.6764	486619	7570671	5	304
1304173	20130522	08:07:22	68.2491	14.6764	486619	7570672	5	305
1304173	20130522	08:07:23	68.2491	14.6764	486619	7570672	5	306
1304173	20130522	08:07:24	68.2491	14.6764	486619	7570672	5	307
1304173	20130522	08:07:25	68.2491	14.6764	486619	7570673	5	308
1304173	20130522	08:07:26	68.2491	14.6765	486620	7570673		309
1304173	20130522	08:07:27	68.2491	14.6765	486620	7570673	5	310
1304173	20130522	08:07:28	68.2491	14.6765	486620	7570674	5	311
1304173	20130522	08:07:29	68.2491	14.6765	486620	7570674	5	312
1304173	20130522	08:07:30	68.2491	14.6765	486620	7570675	5	313
1304173	20130522	08:07:31	68.2491	14.6765	486620	7570675	5	314
1304173	20130522	08:07:32	68.2491	14.6765	486621	7570676	5	315
1304173	20130522	08:07:33	68.2491	14.6765	486621	7570676	5	316
1304173	20130522	08:07:34	68.2491	14.6765	486621	7570677	5	317
1304173	20130522	08:07:35	68.2491	14.6765	486621	7570678	5	318
1304173	20130522	08:07:36	68.2491	14.6765	486621	7570678	5	319
1304173	20130522	08:07:37	68.2492	14.6765	486621	7570678	5	320
1304173	20130522	08:07:38	68.2492	14.6765	486622	7570679	5	321
1304173	20130522	08:07:39	68.2492	14.6765	486622	7570679	5	322
1304173	20130522	08:07:40	68.2492	14.6765	486622	7570680	5	323
1304173	20130522	08:07:41	68.2492	14.6765	486622	7570680	5	324
1304173	20130522	08:07:42	68.2492	14.6765	486622	7570681	5	325
1304173	20130522	08:07:43	68.2492	14.6765	486622	7570681	5	326
1304173	20130522	08:07:44	68.2492	14.6765	486622	7570681	5	327
1304173	20130522	08:07:45	68.2492	14.6765	486622	7570682	5	328
1304173	20130522	08:07:46	68.2492	14.6765	486622	7570682	5	329
1304173	20130522	08:07:47	68.2492	14.6765	486623	7570683	5	330
1304173	20130522	08:07:48	68.2492	14.6765	486623	7570683	5	331
1304173	20130522	08:07:49	68.2492	14.6765	486623	7570684	5	332
1304173	20130522	08:07:50	68.2492	14.6765	486623	7570684	5	333
1304173	20130522	08:07:51	68.2492	14.6765	486623	7570684	5	334
1304173	20130522	08:07:52	68.2492	14.6765	486623	7570685	5	335
1304173	20130522	08:07:53	68.2492	14.6765	486624	7570685	5	336
1304173	20130522	08:07:54	68.2492	14.6765	486624	7570686	5	337
1304173	20130522	08:07:55	68.2492	14.6765	486624	7570686	5	338
1304173	20130522	08:07:56	68.2492	14.6765	486624	7570686	5	339
1304173	20130522	08:07:57	68.2492	14.6766	486624	7570687	5	340
1304173	20130522	08:07:58	68.2492	14.6766	486624	7570687	5	341
1304173	20130522	08:07:59	68.2492	14.6766	486624	7570688	5	342
1304173	20130522	08:08:00	68.2492	14.6766	486624	7570688	5	343
1304173	20130522	08:08:01	68.2492	14.6766	486624	7570688	5	344
1304173	20130522	08:08:02	68.2492	14.6766	486624	7570689	5	345
1304173	20130522	08:08:03	68.2493	14.6766	486625	7570689	5	346
1304173	20130522	08:08:04	68.2493	14.6766	486625	7570689	5	347
1304173	20130522	08:08:05	68.2493	14.6766	486625	7570690	5	348
1304173	20130522	08:08:06	68.2493	14.6766	486625	7570690	5	349
1304173	20130522	08:08:07	68.2493	14.6766	486625	7570690	5	350
1304173	20130522	08:08:08	68.2493	14.6766	486625	7570691	5	351
1304173	20130522	08:08:09	68.2493	14.6766	486625	7570691	5	352
1304173	20130522	08:08:10	68.2493	14.6766	486625	7570692	5	353
1304173	20130522	08:08:11	68.2493	14.6766	486625	7570692	5	354
1304173	20130522	08:08:12	68.2493	14.6766	486625	7570693	5	355
1304173	20130522	08:08:13	68.2493	14.6766	486625	7570693	5	356
1304173	20130522	08:08:14	68.2493	14.6766	486626	7570693	5	357
1304173	20130522	08:08:15	68.2493	14.6766	486626	7570694	5	358
1304173	20130522	08:08:16	68.2493	14.6766	486626	7570694	5	359
1304173	20130522	08:08:17	68.2493	14.6766	486626	7570695	5	360
1304173	20130522	08:08:18	68.2493	14.6766	486626	7570695	5	361
1304174	20130522	08:56:49	68.2729	14.688	487111	7573319	5	362
1304174	20130522	08:56:51	68.2729	14.688	487111	7573320	5	363
1304174	20130522	08:56:51	68.2729	14.688	487111	7573320	5	364
1304174	20130522	08:56:53	68.2729	14.688	487111	7573321	5	365
1304174	20130522	08:56:53	68.2729	14.688	487111	7573321	5	366
1304174	20130522	08:56:55	68.2729	14.688	487111	7573322	5	367
1304174	20130522	08:56:56	68.2729	14.688	487111	7573323	5	368
1304174	20130522	08:56:56	68.2729	14.688	487111	7573323	5	369
1304174	20130522	08:56:58	68.2729	14.688	487110	7573324	5	370
1304174	20130522	08:56:58	68.2729	14.688	487110	7573324	5	371
1304174	20130522	08:57:00	68.2729	14.688	487110	7573325	5	372
1304174	20130522	08:57:00	68.2729	14.688	487110	7573325	5	373
1304174	20130522	08:57:01	68.2729	14.688	487110	7573326	5	374
1304174	20130522	08:57:03	68.2729	14.688	487110	7573326	5	375
1304174	20130522	08:57:03	68.2729	14.688	487110	7573327	5	376
1304174	20130522	08:57:05	68.2729	14.688	487110	7573327	5	377
1304174	20130522	08:57:05	68.2729	14.688	487110	7573328	5	378
1304174	20130522	08:57:07	68.2729	14.688	487109	7573328	5	379
1304174	20130522	08:57:08	68.2729	14.688	487109	7573329	5	380
1304174	20130522	08:57:08	68.2729	14.688	487109	7573329	5	381
1304174	20130522	08:57:09	68.273	14.688	487109	7573330	5	382
1304174	20130522	08:57:10	68.273	14.688	487109	7573330	5	383
1304174	20130522	08:57:12	68.273	14.688	487109	7573331	5	384
1304174	20130522	08:57:12	68.273	14.688	487109	7573332	5	385
1304174	20130522	08:57:14	68.273	14.688	487109	7573332	5	386
1304174	20130522	08:57:14	68.273	14.688	487109	7573333	5	387
1304174	20130522	08:57:15	68.273	14.688	487109	7573333	5	388
1304174	20130522	08:57:17	68.273	14.688	487109	7573335	5	389
1304174	20130522	08:57:17	68.273	14.688	487109	7573335	5	390
1304174	20130522	08:57:19	68.273	14.688	487109	7573336	5	391
1304174	20130522	08:57:19	68.273	14.688	487109	7573337	5	392
1304174	20130522	08:57:20	68.273	14.688	487109	7573337	5	393
1304174	20130522	08:57:22	68.273	14.688	487109	7573338	5	394
1304174	20130522	08:57:22	68.273	14.688	487109	7573338	5	395
1304174	20130522	08:57:24	68.273	14.6879	487109	7573339	5	396
1304174	20130522	08:57:24	68.273	14.6879	487109	7573340	5	397
1304174	20130522	08:57:26	68.273	14.6879	487109	7573340	5	398
1304174	20130522	08:57:27	68.2731	14.6879	487108	7573341	5	399
1304174	20130522	08:57:27	68.2731	14.6879	487108	7573341	5	400
1304174	20130522	08:57:29	68.2731	14.6879	487108	7573342	5	401
1304174	20130522	08:57:29	68.2731	14.6879	487108	7573343	5	402
1304174	20130522	08:57:31	68.2731	14.6879	487108	7573343	5	403
1304174	20130522	08:57:32	68.2731	14.6879	487108	7573345	5	404
1304174	20130522	08:57:32	68.2731	14.6879	487108	7573345	5	405
1304174	20130522	08:57:33	68.2731	14.6879	487108	7573346	5	406
1304174	20130522	08:57:34	68.2731	14.6879	487108	7573346	5	407
1304174	20130522	08:57:36	68.2731	14.6879	487107	7573347	5	408
1304174	20130522	08:57:36	68.2731	14.6879	487107	7573348	5	409
1304174	20130522	08:57:38	68.2731	14.6879	487107	7573348	5	410
1304174	20130522	08:57:38	68.2731	14.6879	487107	7573349	5	411
1304174	20130522	08:57:39	68.2731	14.6879	487107	7573349	5	412
1304174	20130522	08:57:41	68.2731	14.6879	487107	7573350	5	413
1304174	20130522	08:57:41	68.2731	14.6879	487106	7573350	5	414
1304174	20130522	08:57:42	68.2731	14.6879	487106	7573351		415
1304174	20130522	08:57:43	68.2732	14.6879	487106	7573352	5	416
1304174	20130522	08:57:45	68.2732	14.6879	487106	7573352	5	417
1304174	20130522	08:57:46	68.2732	14.6879	487106	7573353	5	418
1304174	20130522	08:57:46	68.2732	14.6879	487106	7573353	5	419
1304174	20130522	08:57:48	68.2732	14.6879	487106	7573354	5	420
1304174	20130522	08:57:48	68.2732	14.6879	487106	7573354	5	421
1304174	20130522	08:57:50	68.2732	14.6879	487106	7573355	5	422
1304174	20130522	08:57:50	68.2732	14.6879	487105	7573355	5	423
1304174	20130522	08:57:52	68.2732	14.6879	487105	7573356	5	424
1304174	20130522	08:57:52	68.2732	14.6879	487105	7573356	5	425
1304174	20130522	08:57:54	68.2732	14.6879	487105	7573356	5	426
1304174	20130522	08:57:54	68.2732	14.6879	487105	7573357	5	427
1304174	20130522	08:57:55	68.2732	14.6879	487105	7573357	5	428
1304174	20130522	08:57:56	68.2732	14.6879	487105	7573358	5	429
1304174	20130522	08:57:57	68.2732	14.6879	487105	7573358	5	430
1304174	20130522	08:57:59	68.2732	14.6879	487105	7573359	5	431
1304174	20130522	08:57:59	68.2732	14.6879	487105	7573359	5	432
1304174	20130522	08:58:00	68.2732	14.6879	487105	7573360	5	433
1304174	20130522	08:58:01	68.2732	14.6878	487105	7573360	5	434
1304174	20130522	08:58:03	68.2732	14.6878	487105	7573361	5	435
1304174	20130522	08:58:04	68.2732	14.6878	487105	7573361	5	436
1304174	20130522	08:58:04	68.2732	14.6878	487105	7573362	5	437
1304174	20130522	08:58:06	68.2732	14.6878	487105	7573362	5	438
1304174	20130522	08:58:06	68.2733	14.6878	487105	7573363	5	439
1304174	20130522	08:58:08	68.2733	14.6878	487105	7573363	5	440
1304174	20130522	08:58:08	68.2733	14.6878	487105	7573364	5	441
1304174	20130522	08:58:09	68.2733	14.6878	487105	7573364	5	442
1304174	20130522	08:58:10	68.2733	14.6878	487105	7573364	5	443
1304174	20130522	08:58:11	68.2733	14.6878	487105	7573365	5	444
1304174	20130522	08:58:12	68.2733	14.6878	487105	7573365	5	445
1304174	20130522	08:58:13	68.2733	14.6879	487105	7573366	5	446
1304174	20130522	08:58:15	68.2733	14.6879	487105	7573366	5	447
1304174	20130522	08:58:16	68.2733	14.6879	487105	7573367	5	448
1304174	20130522	08:58:16	68.2733	14.6879	487105	7573367	5	449
1304174	20130522	08:58:17	68.2733	14.6879	487105	7573368	5	450
1304174	20130522	08:58:18	68.2733	14.6879	487105	7573368	5	451
1304174	20130522	08:58:20	68.2733	14.6879	487105	7573368	5	452
1304174	20130522	08:58:20	68.2733	14.6879	487105	7573369	5	453
1304174	20130522	08:58:22	68.2733	14.6879	487105	7573369	5	454
1304174	20130522	08:58:23	68.2733	14.6879	487105	7573370	5	455
1304174	20130522	08:58:23	68.2733	14.6879	487106	7573371	5	456
1304174	20130522	08:58:25	68.2733	14.6879	487106	7573371	5	457
1304174	20130522	08:58:25	68.2733	14.6879	487106	7573372	5	458
1304174	20130522	08:58:26	68.2733	14.6879	487106	7573373		459
1304174	20130522	08:58:27	68.2733	14.6879	487106	7573373	5	460
1304174	20130522	08:58:29	68.2734	14.6879	487106	7573374	5	461
1304174	20130522	08:58:30	68.2734	14.6879	487106	7573375	5	462
1304174	20130522	08:58:30	68.2734	14.6879	487107	7573375	5	463
1304174	20130522	08:58:32	68.2734	14.6879	487107	7573376	5	464
1304174	20130522	08:58:32	68.2734	14.6879	487107	7573376	5	465
1304174	20130522	08:58:34	68.2734	14.6879	487107	7573377	5	466
1304174	20130522	08:58:34	68.2734	14.6879	487107	7573378	5	467
1304174	20130522	08:58:36	68.2734	14.6879	487107	7573378	5	468
1304174	20130522	08:58:36	68.2734	14.6879	487107	7573379	5	469
1304174	20130522	08:58:38	68.2734	14.6879	487107	7573380	5	470
1304174	20130522	08:58:39	68.2734	14.6879	487108	7573381	5	471
1304174	20130522	08:58:39	68.2734	14.6879	487108	7573381	5	472
1304174	20130522	08:58:41	68.2734	14.6879	487108	7573382	5	473
1304174	20130522	08:58:41	68.2734	14.6879	487108	7573382	5	474
1304174	20130522	08:58:43	68.2734	14.6879	487108	7573383	5	475
1304174	20130522	08:58:43	68.2734	14.6879	487108	7573384	5	476
1304174	20130522	08:58:44	68.2734	14.6879	487108	7573384	5	477
1304174	20130522	08:58:46	68.2734	14.6879	487108	7573385	5	478
1304174	20130522	08:58:46	68.2735	14.6879	487108	7573385	5	479
1304174	20130522	08:58:48	68.2735	14.6879	487107	7573385	5	480
1304174	20130522	08:58:48	68.2735	14.6879	487107	7573386	5	481
1304174	20130522	08:58:50	68.2735	14.6879	487107	7573386	5	482
1304174	20130522	08:58:51	68.2735	14.6879	487107	7573386	5	483
1304174	20130522	08:58:51	68.2735	14.6879	487107	7573386	5	484
1304174	20130522	08:58:52	68.2735	14.6879	487106	7573387	5	485
1304174	20130522	08:58:53	68.2735	14.6879	487106	7573387	5	486
1304174	20130522	08:58:55	68.2735	14.6879	487106	7573387	5	487
1304174	20130522	08:58:55	68.2735	14.6879	487106	7573387	5	488
1304174	20130522	08:58:57	68.2735	14.6879	487105	7573387	5	489
1304174	20130522	08:58:57	68.2735	14.6879	487105	7573386	5	490
1304174	20130522	08:58:58	68.2735	14.6878	487105	7573386	5	491
1304174	20130522	08:59:00	68.2735	14.6878	487104	7573386	5	492
1304174	20130522	08:59:00	68.2735	14.6878	487104	7573386	5	493
1304174	20130522	08:59:02	68.2735	14.6878	487103	7573385	5	494
1304174	20130522	08:59:02	68.2735	14.6878	487103	7573385	5	495
1304174	20130522	08:59:04	68.2734	14.6878	487103	7573385	5	496
1304174	20130522	08:59:04	68.2734	14.6878	487103	7573384	5	497
1304174	20130522	08:59:05	68.2734	14.6878	487103	7573384	5	498
1304174	20130522	08:59:07	68.2734	14.6878	487102	7573383	5	499
1304174	20130522	08:59:07	68.2734	14.6878	487102	7573383	5	500
1304174	20130522	08:59:08	68.2734	14.6878	487101	7573383	5	501
1304174	20130522	08:59:09	68.2734	14.6878	487101	7573382	5	502
1304174	20130522	08:59:11	68.2734	14.6878	487101	7573382	5	503
1304174	20130522	08:59:11	68.2734	14.6877	487100	7573381	5	504
1304174	20130522	08:59:12	68.2734	14.6877	487100	7573381	5	505
1304174	20130522	08:59:14	68.2734	14.6877	487100	7573382	5	506
1304174	20130522	08:59:14	68.2734	14.6877	487099	7573382	5	507
1304174	20130522	08:59:16	68.2734	14.6877	487099	7573382	5	508
1304174	20130522	08:59:16	68.2734	14.6877	487098	7573383	5	509
1304174	20130522	08:59:18	68.2734	14.6877	487098	7573383	5	510
1304174	20130522	08:59:19	68.2734	14.6877	487097	7573384	5	511
1304174	20130522	08:59:19	68.2734	14.6877	487097	7573385	5	512
1304174	20130522	08:59:21	68.2735	14.6876	487096	7573385	5	513
1304174	20130522	08:59:21	68.2735	14.6876	487096	7573386	5	514
1304174	20130522	08:59:23	68.2735	14.6876	487095	7573386	5	515
1304174	20130522	08:59:23	68.2735	14.6876	487094	7573387	5	516
1304174	20130522	08:59:25	68.2735	14.6876	487094	7573387	5	517
1304174	20130522	08:59:25	68.2735	14.6876	487094	7573387	5	518
1304174	20130522	08:59:26	68.2735	14.6876	487093	7573387	5	519
1304174	20130522	08:59:28	68.2735	14.6876	487093	7573388	5	520
1304174	20130522	08:59:28	68.2735	14.6876	487093	7573388	5	521
1304174	20130522	08:59:30	68.2735	14.6875	487092	7573388	5	522
1304174	20130522	08:59:30	68.2735	14.6875	487092	7573388	5	523
1304174	20130522	08:59:32	68.2735	14.6875	487092	7573388	5	524
1304174	20130522	08:59:32	68.2735	14.6875	487091	7573388	5	525
1304174	20130522	08:59:34	68.2735	14.6875	487091	7573388	5	526
1304174	20130522	08:59:35	68.2735	14.6875	487091	7573388	5	527
1304174	20130522	08:59:35	68.2735	14.6875	487091	7573388	5	528
1304174	20130522	08:59:37	68.2735	14.6875	487090	7573387	5	529
1304174	20130522	08:59:37	68.2735	14.6875	487090	7573387	5	530
1304174	20130522	08:59:39	68.2735	14.6875	487090	7573387	5	531
1304174	20130522	08:59:39	68.2735	14.6875	487090	7573387	5	532
1304174	20130522	08:59:41	68.2735	14.6875	487089	7573387	5	533
1304174	20130522	08:59:42	68.2735	14.6875	487089	7573387	5	534
1304174	20130522	08:59:42	68.2735	14.6875	487089	7573387	5	535
1304174	20130522	08:59:44	68.2735	14.6874	487088	7573387	5	536
1304174	20130522	08:59:44	68.2735	14.6874	487088	7573387	5	537
1304174	20130522	08:59:46	68.2735	14.6874	487087	7573387	5	538
1304174	20130522	08:59:46	68.2735	14.6874	487087	7573387	5	539
1304174	20130522	08:59:48	68.2735	14.6874	487087	7573387	5	540
1304174	20130522	08:59:49	68.2735	14.6874	487086	7573387	5	541
1304174	20130522	08:59:49	68.2735	14.6874	487086	7573387	5	542
1304174	20130522	08:59:51	68.2735	14.6874	487085	7573388	5	543
1304174	20130522	08:59:51	68.2735	14.6874	487085	7573388	5	544
1304174	20130522	08:59:52	68.2735	14.6874	487084	7573388	5	545
1304174	20130522	08:59:53	68.2735	14.6873	487084	7573388	5	546
1304174	20130522	08:59:55	68.2735	14.6873	487084	7573388	5	547
1304174	20130522	08:59:56	68.2735	14.6873	487083	7573388	5	548
1304174	20130522	08:59:56	68.2735	14.6873	487083	7573388	5	549
1304174	20130522	08:59:57	68.2735	14.6873	487083	7573388	5	550
1304175	20130522	09:32:46	68.2909	14.7291	488817	7575327		551
1304175	20130522	09:32:47	68.2909	14.7291	488818	7575327	5	552
1304175	20130522	09:32:48	68.2909	14.7291	488818	7575328	5	553
1304175	20130522	09:32:49	68.291	14.7291	488818	7575328	5	554
1304175	20130522	09:32:50	68.291	14.7291	488819	7575329	5	555
1304175	20130522	09:32:51	68.291	14.7292	488820	7575329	5	556
1304175	20130522	09:32:52	68.291	14.7292	488820	7575330	5	557
1304175	20130522	09:32:53	68.291	14.7292	488821	7575330	5	558
1304175	20130522	09:32:54	68.291	14.7292	488821	7575331	5	559
1304175	20130522	09:32:56	68.291	14.7292	488821	7575331	5	560
1304175	20130522	09:32:56	68.291	14.7292	488822	7575332	5	561
1304175	20130522	09:32:57	68.291	14.7292	488822	7575332	5	562
1304175	20130522	09:32:58	68.291	14.7292	488822	7575332	5	563
1304175	20130522	09:32:59	68.291	14.7292	488823	7575333	5	564
1304175	20130522	09:33:00	68.291	14.7292	488823	7575333	5	565
1304175	20130522	09:33:01	68.291	14.7292	488823	7575333	5	566
1304175	20130522	09:33:02	68.291	14.7292	488823	7575334	5	567
1304175	20130522	09:33:03	68.291	14.7292	488823	7575334	5	568
1304175	20130522	09:33:04	68.291	14.7292	488823	7575334	5	569
1304175	20130522	09:33:05	68.291	14.7292	488824	7575335	5	570
1304175	20130522	09:33:06	68.291	14.7292	488824	7575335	5	571
1304175	20130522	09:33:07	68.291	14.7293	488824	7575335	5	572
1304175	20130522	09:33:08	68.291	14.7293	488824	7575336	5	573
1304175	20130522	09:33:09	68.291	14.7293	488824	7575336		574
1304175	20130522	09:33:10	68.291	14.7293	488825	7575337	5	575
1304175	20130522	09:33:11	68.291	14.7293	488825	7575337	5	576
1304175	20130522	09:33:12	68.291	14.7293	488825	7575338	5	577
1304175	20130522	09:33:13	68.291	14.7293	488825	7575338	5	578
1304175	20130522	09:33:14	68.291	14.7293	488825	7575338	5	579
1304175	20130522	09:33:15	68.291	14.7293	488825	7575338	5	580
1304175	20130522	09:33:16	68.291	14.7293	488825	7575338	5	581
1304175	20130522	09:33:17	68.291	14.7293	488825	7575338	5	582
1304175	20130522	09:33:18	68.291	14.7293	488825	7575338	5	583
1304175	20130522	09:33:19	68.291	14.7293	488825	7575338	5	584
1304175	20130522	09:33:20	68.291	14.7293	488825	7575338	5	585
1304175	20130522	09:33:21	68.291	14.7293	488825	7575338	5	586
1304175	20130522	09:33:22	68.291	14.7293	488825	7575338	5	587
1304175	20130522	09:33:23	68.291	14.7293	488825	7575338	5	588
1304175	20130522	09:33:24	68.291	14.7293	488825	7575338	5	589
1304175	20130522	09:33:25	68.291	14.7293	488825	7575338	5	590
1304175	20130522	09:33:27	68.291	14.7293	488825	7575338	5	591
1304175	20130522	09:33:27	68.291	14.7293	488825	7575338	5	592
1304175	20130522	09:33:29	68.291	14.7293	488825	7575338	5	593
1304175	20130522	09:33:29	68.291	14.7293	488825	7575338	5	594
1304175	20130522	09:33:31	68.291	14.7293	488825	7575338	5	595
1304175	20130522	09:33:31	68.291	14.7293	488825	7575338	5	596
1304175	20130522	09:33:32	68.291	14.7293	488825	7575338	5	597
1304175	20130522	09:33:33	68.291	14.7293	488825	7575338	5	598
1304175	20130522	09:33:34	68.291	14.7293	488825	7575337	5	599
1304175	20130522	09:33:35	68.291	14.7293	488825	7575337	5	600
1304175	20130522	09:33:37	68.291	14.7293	488825	7575337	5	601
1304175	20130522	09:33:37	68.291	14.7293	488825	7575337	5	602
1304175	20130522	09:33:38	68.291	14.7293	488825	7575337	5	603
1304175	20130522	09:33:39	68.291	14.7293	488825	7575337	5	604
1304175	20130522	09:33:40	68.291	14.7293	488825	7575337	5	605
1304175	20130522	09:33:41	68.291	14.7293	488825	7575337	5	606
1304175	20130522	09:33:42	68.291	14.7293	488825	7575337	5	607
1304175	20130522	09:33:43	68.291	14.7293	488825	7575337	5	608
1304175	20130522	09:33:44	68.291	14.7293	488825	7575337		609
1304175	20130522	09:33:45	68.291	14.7293	488826	7575338	5	610
1304175	20130522	09:33:46	68.291	14.7293	488826	7575338	5	611
1304175	20130522	09:33:47	68.291	14.7293	488826	7575339	5	612
1304175	20130522	09:33:48	68.2911	14.7293	488826	7575339	5	613
1304175	20130522	09:33:49	68.2911	14.7293	488826	7575339	5	614
1304175	20130522	09:33:50	68.2911	14.7293	488826	7575339	5	615
1304175	20130522	09:33:51	68.2911	14.7293	488826	7575340	5	616
1304175	20130522	09:33:52	68.2911	14.7293	488827	7575340	5	617
1304175	20130522	09:33:53	68.2911	14.7293	488827	7575340	5	618
1304175	20130522	09:33:54	68.2911	14.7293	488827	7575340	5	619
1304175	20130522	09:33:55	68.2911	14.7293	488827	7575340	5	620
1304175	20130522	09:33:56	68.2911	14.7294	488828	7575341	5	621
1304175	20130522	09:33:57	68.2911	14.7294	488828	7575341	5	622
1304175	20130522	09:33:58	68.2911	14.7294	488829	7575341	5	623
1304175	20130522	09:33:59	68.2911	14.7294	488829	7575342	5	624
1304175	20130522	09:34:00	68.2911	14.7294	488829	7575342	5	625
1304175	20130522	09:34:01	68.2911	14.7294	488829	7575342	5	626
1304175	20130522	09:34:02	68.2911	14.7294	488830	7575342	5	627
1304175	20130522	09:34:03	68.2911	14.7294	488830	7575343	5	628
1304175	20130522	09:34:04	68.2911	14.7294	488831	7575343	5	629
1304175	20130522	09:34:05	68.2911	14.7294	488831	7575344	5	630
1304175	20130522	09:34:06	68.2911	14.7294	488832	7575344	5	631
1304175	20130522	09:34:07	68.2911	14.7295	488832	7575345	5	632
1304175	20130522	09:34:08	68.2911	14.7295	488832	7575345	5	633
1304175	20130522	09:34:09	68.2911	14.7295	488833	7575345	5	634
1304175	20130522	09:34:10	68.2911	14.7295	488833	7575346	5	635
1304175	20130522	09:34:11	68.2911	14.7295	488833	7575346	5	636
1304175	20130522	09:34:12	68.2911	14.7295	488834	7575347	5	637
1304175	20130522	09:34:13	68.2911	14.7295	488834	7575347	5	638
1304175	20130522	09:34:14	68.2911	14.7295	488834	7575348	5	639
1304175	20130522	09:34:15	68.2911	14.7295	488834	7575349	5	640
1304175	20130522	09:34:16	68.2911	14.7295	488835	7575349	5	641
1304175	20130522	09:34:17	68.2912	14.7295	488835	7575350	5	642
1304175	20130522	09:34:18	68.2912	14.7295	488835	7575351	5	643
1304175	20130522	09:34:19	68.2912	14.7295	488835	7575351	5	644
1304175	20130522	09:34:20	68.2912	14.7295	488836	7575352	5	645
1304175	20130522	09:34:22	68.2912	14.7295	488836	7575352	5	646
1304175	20130522	09:34:22	68.2912	14.7295	488836	7575353	5	647
1304175	20130522	09:34:23	68.2912	14.7295	488836	7575353	5	648
1304175	20130522	09:34:24	68.2912	14.7295	488836	7575354	5	649
1304175	20130522	09:34:25	68.2912	14.7295	488836	7575354	5	650
1304175	20130522	09:34:26	68.2912	14.7295	488836	7575355		651
1304175	20130522	09:34:27	68.2912	14.7295	488836	7575355	5	652
1304175	20130522	09:34:28	68.2912	14.7295	488836	7575355	5	653
1304175	20130522	09:34:29	68.2912	14.7296	488836	7575356	5	654
1304175	20130522	09:34:30	68.2912	14.7296	488836	7575356	5	655
1304175	20130522	09:34:31	68.2912	14.7296	488836	7575357	5	656
1304175	20130522	09:34:32	68.2912	14.7296	488836	7575357	5	657
1304175	20130522	09:34:33	68.2912	14.7295	488836	7575358		658
1304175	20130522	09:34:34	68.2912	14.7295	488836	7575358	5	659
1304175	20130522	09:34:35	68.2912	14.7295	488836	7575358	5	660
1304175	20130522	09:34:36	68.2912	14.7295	488836	7575359	5	661
1304175	20130522	09:34:37	68.2912	14.7295	488836	7575360	5	662
1304176	20130522	09:55:59	68.2929	14.7316	488922	7575546	5	663
1304176	20130522	09:56:00	68.2929	14.7316	488922	7575546	5	664
1304176	20130522	09:56:01	68.2929	14.7316	488922	7575547	5	665
1304176	20130522	09:56:02	68.2929	14.7316	488922	7575548	5	666
1304176	20130522	09:56:03	68.2929	14.7316	488922	7575548	5	667
1304176	20130522	09:56:04	68.2929	14.7316	488921	7575549	5	668
1304176	20130522	09:56:05	68.2929	14.7316	488921	7575550	5	669
1304176	20130522	09:56:06	68.293	14.7316	488921	7575550	5	670
1304176	20130522	09:56:07	68.293	14.7316	488921	7575551	5	671
1304176	20130522	09:56:08	68.293	14.7316	488921	7575552	5	672
1304176	20130522	09:56:10	68.293	14.7316	488921	7575552	5	673
1304176	20130522	09:56:10	68.293	14.7316	488921	7575553	5	674
1304176	20130522	09:56:11	68.293	14.7316	488921	7575553	5	675
1304176	20130522	09:56:12	68.293	14.7316	488921	7575553	5	676
1304176	20130522	09:56:13	68.293	14.7316	488920	7575554	5	677
1304176	20130522	09:56:14	68.293	14.7316	488920	7575554	5	678
1304176	20130522	09:56:15	68.293	14.7316	488920	7575555	5	679
1304176	20130522	09:56:16	68.293	14.7316	488920	7575555	5	680
1304176	20130522	09:56:17	68.293	14.7316	488920	7575556	5	681
1304176	20130522	09:56:18	68.293	14.7316	488920	7575556	5	682
1304176	20130522	09:56:19	68.293	14.7316	488920	7575556	5	683
1304176	20130522	09:56:20	68.293	14.7316	488920	7575557	5	684
1304176	20130522	09:56:21	68.293	14.7316	488920	7575557	5	685
1304176	20130522	09:56:22	68.293	14.7316	488920	7575558	5	686
1304176	20130522	09:56:23	68.293	14.7316	488920	7575558	5	687
1304176	20130522	09:56:24	68.293	14.7316	488920	7575559	5	688
1304176	20130522	09:56:25	68.293	14.7316	488920	7575559	5	689
1304176	20130522	09:56:26	68.293	14.7316	488920	7575560	5	690
1304176	20130522	09:56:27	68.293	14.7316	488920	7575561	5	691
1304176	20130522	09:56:28	68.293	14.7316	488920	7575561	5	692
1304176	20130522	09:56:29	68.2931	14.7316	488920	7575562	5	693
1304176	20130522	09:56:30	68.2931	14.7316	488920	7575562	5	694
1304176	20130522	09:56:31	68.2931	14.7316	488920	7575562	5	695
1304176	20130522	09:56:32	68.2931	14.7316	488920	7575563	5	696
1304176	20130522	09:56:33	68.2931	14.7316	488920	7575563	5	697
1304176	20130522	09:56:34	68.2931	14.7315	488920	7575563	5	698
1304176	20130522	09:56:35	68.2931	14.7315	488919	7575564	5	699
1304176	20130522	09:56:36	68.2931	14.7315	488919	7575564	5	700
1304176	20130522	09:56:37	68.2931	14.7315	488919	7575564	5	701
1304176	20130522	09:56:38	68.2931	14.7315	488919	7575564	5	702
1304176	20130522	09:56:39	68.2931	14.7315	488919	7575564	5	703
1304176	20130522	09:56:40	68.2931	14.7315	488919	7575565	5	704
1304176	20130522	09:56:41	68.2931	14.7315	488919	7575565		705
1304176	20130522	09:56:42	68.2931	14.7315	488918	7575566	5	706
1304176	20130522	09:56:43	68.2931	14.7315	488918	7575566	5	707
1304176	20130522	09:56:44	68.2931	14.7315	488918	7575566	5	708
1304176	20130522	09:56:45	68.2931	14.7315	488918	7575567	5	709
1304176	20130522	09:56:46	68.2931	14.7315	488918	7575567	5	710
1304176	20130522	09:56:47	68.2931	14.7315	488918	7575568	5	711
1304176	20130522	09:56:48	68.2931	14.7315	488918	7575568	5	712
1304176	20130522	09:56:49	68.2931	14.7315	488917	7575569	5	713
1304176	20130522	09:56:50	68.2931	14.7315	488917	7575569	5	714
1304176	20130522	09:56:51	68.2931	14.7315	488917	7575570	5	715
1304176	20130522	09:56:52	68.2931	14.7315	488917	7575571	5	716
1304176	20130522	09:56:53	68.2931	14.7315	488917	7575571	5	717
1304176	20130522	09:56:54	68.2931	14.7315	488917	7575572	5	718
1304176	20130522	09:56:55	68.2931	14.7315	488917	7575572	5	719
1304176	20130522	09:56:56	68.2932	14.7315	488916	7575573	5	720
1304176	20130522	09:56:57	68.2932	14.7315	488916	7575573		721
1304176	20130522	09:56:58	68.2932	14.7315	488916	7575574	5	722
1304176	20130522	09:56:59	68.2932	14.7315	488916	7575574	5	723
1304176	20130522	09:57:00	68.2932	14.7315	488916	7575575	5	724
1304176	20130522	09:57:01	68.2932	14.7314	488915	7575575	5	725
1304176	20130522	09:57:02	68.2932	14.7314	488915	7575575	5	726
1304176	20130522	09:57:03	68.2932	14.7314	488915	7575576	5	727
1304176	20130522	09:57:04	68.2932	14.7314	488915	7575576	5	728
1304176	20130522	09:57:05	68.2932	14.7314	488915	7575577	5	729
1304176	20130522	09:57:06	68.2932	14.7314	488914	7575577	5	730
1304176	20130522	09:57:07	68.2932	14.7314	488914	7575578	5	731
1304176	20130522	09:57:08	68.2932	14.7314	488914	7575578	5	732
1304176	20130522	09:57:09	68.2932	14.7314	488914	7575578	5	733
1304176	20130522	09:57:10	68.2932	14.7314	488913	7575578	5	734
1304176	20130522	09:57:11	68.2932	14.7314	488913	7575579	5	735
1304176	20130522	09:57:12	68.2932	14.7314	488913	7575579	5	736
1304176	20130522	09:57:13	68.2932	14.7314	488912	7575579	5	737
1304176	20130522	09:57:14	68.2932	14.7314	488912	7575579	5	738
1304176	20130522	09:57:15	68.2932	14.7314	488912	7575579	5	739
1304176	20130522	09:57:16	68.2932	14.7314	488912	7575579	5	740
1304176	20130522	09:57:17	68.2932	14.7313	488911	7575580	5	741
1304176	20130522	09:57:18	68.2932	14.7313	488911	7575580	5	742
1304176	20130522	09:57:19	68.2932	14.7313	488911	7575580	5	743
1304176	20130522	09:57:20	68.2932	14.7313	488911	7575581	5	744
1304176	20130522	09:57:21	68.2932	14.7313	488910	7575581	5	745
1304176	20130522	09:57:22	68.2932	14.7313	488910	7575581	5	746
1304176	20130522	09:57:23	68.2932	14.7313	488910	7575581	5	747
1304176	20130522	09:57:24	68.2932	14.7313	488910	7575582	5	748
1304176	20130522	09:57:25	68.2932	14.7313	488909	7575582	5	749
1304176	20130522	09:57:26	68.2932	14.7313	488909	7575583	5	750
1304176	20130522	09:57:27	68.2932	14.7313	488909	7575583	5	751
1304176	20130522	09:57:28	68.2933	14.7313	488908	7575584	5	752
1304176	20130522	09:57:29	68.2933	14.7313	488908	7575584	5	753
1304176	20130522	09:57:30	68.2933	14.7313	488908	7575585	5	754
1304176	20130522	09:57:31	68.2933	14.7313	488907	7575585	5	755
1304176	20130522	09:57:32	68.2933	14.7312	488907	7575586	5	756
1304176	20130522	09:57:33	68.2933	14.7312	488907	7575586	5	757
1304176	20130522	09:57:34	68.2933	14.7312	488907	7575586	5	758
1304177	20130522	10:43:05	68.3022	14.7172	488331	7576585	5	759
1304177	20130522	10:43:06	68.3022	14.7172	488330	7576586	5	760
1304177	20130522	10:43:08	68.3022	14.7172	488330	7576586	5	761
1304177	20130522	10:43:08	68.3022	14.7171	488330	7576587	5	762
1304177	20130522	10:43:09	68.3022	14.7171	488329	7576587	5	763
1304177	20130522	10:43:10	68.3022	14.7171	488329	7576588	5	764
1304177	20130522	10:43:11	68.3022	14.7171	488329	7576588	5	765
1304177	20130522	10:43:12	68.3022	14.7171	488328	7576589	5	766
1304177	20130522	10:43:13	68.3022	14.7171	488327	7576590	5	767
1304177	20130522	10:43:14	68.3023	14.7171	488327	7576590	5	768
1304177	20130522	10:43:15	68.3023	14.7171	488326	7576591	5	769
1304177	20130522	10:43:16	68.3023	14.7171	488326	7576592	5	770
1304177	20130522	10:43:18	68.3023	14.717	488325	7576593	5	771
1304177	20130522	10:43:18	68.3023	14.717	488325	7576593	5	772
1304177	20130522	10:43:19	68.3023	14.717	488324	7576594	5	773
1304177	20130522	10:43:20	68.3023	14.717	488324	7576594	5	774
1304177	20130522	10:43:22	68.3023	14.717	488324	7576595	5	775
1304177	20130522	10:43:23	68.3023	14.717	488323	7576596	5	776
1304177	20130522	10:43:23	68.3023	14.717	488323	7576596	5	777
1304177	20130522	10:43:24	68.3023	14.717	488322	7576597	5	778
1304177	20130522	10:43:25	68.3023	14.717	488322	7576597	5	779
1304177	20130522	10:43:26	68.3023	14.7169	488322	7576597	5	780
1304177	20130522	10:43:27	68.3023	14.7169	488321	7576598	5	781
1304177	20130522	10:43:28	68.3023	14.7169	488321	7576598	5	782
1304177	20130522	10:43:30	68.3023	14.7169	488321	7576598	5	783
1304177	20130522	10:43:30	68.3023	14.7169	488320	7576599	5	784
1304177	20130522	10:43:31	68.3023	14.7169	488320	7576599	5	785
1304177	20130522	10:43:32	68.3023	14.7169	488320	7576599	5	786
1304177	20130522	10:43:34	68.3023	14.7169	488320	7576600	5	787
1304177	20130522	10:43:34	68.3023	14.7169	488319	7576600	5	788
1304177	20130522	10:43:35	68.3023	14.7169	488319	7576600	5	789
1304177	20130522	10:43:36	68.3023	14.7169	488319	7576601	5	790
1304177	20130522	10:43:37	68.3023	14.7169	488319	7576601	5	791
1304177	20130522	10:43:38	68.3024	14.7169	488318	7576602	5	792
1304177	20130522	10:43:39	68.3024	14.7169	488318	7576602	5	793
1304177	20130522	10:43:41	68.3024	14.7168	488318	7576602	5	794
1304177	20130522	10:43:41	68.3024	14.7168	488317	7576603	5	795
1304177	20130522	10:43:42	68.3024	14.7168	488317	7576603	5	796
1304177	20130522	10:43:43	68.3024	14.7168	488316	7576604	5	797
1304177	20130522	10:43:44	68.3024	14.7168	488316	7576604	5	798
1304177	20130522	10:43:45	68.3024	14.7168	488316	7576605	5	799
1304177	20130522	10:43:46	68.3024	14.7168	488315	7576605	5	800
1304177	20130522	10:43:48	68.3024	14.7168	488315	7576606	5	801
1304177	20130522	10:43:48	68.3024	14.7168	488315	7576606	5	802
1304177	20130522	10:43:49	68.3024	14.7168	488314	7576607	5	803
1304177	20130522	10:43:50	68.3024	14.7168	488314	7576607	5	804
1304177	20130522	10:43:51	68.3024	14.7168	488314	7576607	5	805
1304177	20130522	10:43:52	68.3024	14.7168	488314	7576608	5	806
1304177	20130522	10:43:53	68.3024	14.7167	488313	7576608	5	807
1304177	20130522	10:43:54	68.3024	14.7167	488313	7576609	5	808
1304177	20130522	10:43:55	68.3024	14.7167	488313	7576609	5	809
1304177	20130522	10:43:56	68.3024	14.7167	488312	7576610	5	810
1304177	20130522	10:43:57	68.3024	14.7167	488312	7576610	5	811
1304177	20130522	10:43:58	68.3024	14.7167	488312	7576610	5	812
1304177	20130522	10:43:59	68.3024	14.7167	488311	7576611	5	813
1304177	20130522	10:44:00	68.3024	14.7167	488311	7576611	5	814
1304177	20130522	10:44:02	68.3024	14.7167	488311	7576612	5	815
1304177	20130522	10:44:02	68.3025	14.7167	488311	7576612	5	816
1304177	20130522	10:44:03	68.3025	14.7167	488310	7576613	5	817
1304177	20130522	10:44:04	68.3025	14.7167	488310	7576614	5	818
1304177	20130522	10:44:05	68.3025	14.7167	488310	7576614	5	819
1304177	20130522	10:44:06	68.3025	14.7166	488309	7576614	5	820
1304177	20130522	10:44:07	68.3025	14.7166	488309	7576615	5	821
1304177	20130522	10:44:09	68.3025	14.7166	488309	7576615	5	822
1304177	20130522	10:44:09	68.3025	14.7166	488308	7576615	5	823
1304177	20130522	10:44:10	68.3025	14.7166	488308	7576616		824
1304177	20130522	10:44:11	68.3025	14.7166	488308	7576616	5	825
1304177	20130522	10:44:12	68.3025	14.7166	488308	7576617	5	826
1304177	20130522	10:44:13	68.3025	14.7166	488307	7576617	5	827
1304177	20130522	10:44:14	68.3025	14.7166	488307	7576617	5	828
1304177	20130522	10:44:15	68.3025	14.7166	488307	7576618	5	829
1304177	20130522	10:44:16	68.3025	14.7166	488306	7576618	5	830
1304177	20130522	10:44:18	68.3025	14.7166	488306	7576618	5	831
1304177	20130522	10:44:18	68.3025	14.7166	488306	7576619	5	832
1304177	20130522	10:44:19	68.3025	14.7166	488306	7576619	5	833
1304177	20130522	10:44:20	68.3025	14.7165	488305	7576619	5	834
1304177	20130522	10:44:21	68.3025	14.7165	488305	7576619	5	835
1304177	20130522	10:44:23	68.3025	14.7165	488304	7576620	5	836
1304177	20130522	10:44:23	68.3025	14.7165	488304	7576620	5	837
1304177	20130522	10:44:24	68.3025	14.7165	488304	7576620	5	838
1304177	20130522	10:44:25	68.3025	14.7165	488303	7576621	5	839
1304177	20130522	10:44:26	68.3025	14.7165	488303	7576621	5	840
1304177	20130522	10:44:27	68.3025	14.7165	488303	7576621	5	841
1304177	20130522	10:44:28	68.3025	14.7165	488302	7576621	5	842
1304177	20130522	10:44:29	68.3025	14.7165	488302	7576622		843
1304177	20130522	10:44:30	68.3025	14.7165	488302	7576622	5	844
1304177	20130522	10:44:31	68.3025	14.7165	488301	7576622	5	845
1304177	20130522	10:44:32	68.3025	14.7164	488301	7576622	5	846
1304177	20130522	10:44:33	68.3025	14.7164	488301	7576623	5	847
1304177	20130522	10:44:34	68.3025	14.7164	488300	7576623	5	848
1304177	20130522	10:44:35	68.3025	14.7164	488300	7576623	5	849
1304177	20130522	10:44:36	68.3025	14.7164	488300	7576623	5	850
1304177	20130522	10:44:38	68.3025	14.7164	488299	7576623	5	851
1304177	20130522	10:44:38	68.3025	14.7164	488299	7576623	5	852
1304177	20130522	10:44:39	68.3026	14.7164	488299	7576624	5	853
1304177	20130522	10:44:40	68.3026	14.7164	488299	7576624	5	854
1304177	20130522	10:44:41	68.3026	14.7164	488299	7576624	5	855
1304178	20130522	11:06:07	68.3079	14.7382	489201	7577216	5	856
1304178	20130522	11:06:08	68.3079	14.7382	489201	7577216	5	857
1304178	20130522	11:06:09	68.3079	14.7382	489201	7577217	5	858
1304178	20130522	11:06:10	68.3079	14.7382	489201	7577218	5	859
1304178	20130522	11:06:11	68.3079	14.7382	489201	7577219	5	860
1304178	20130522	11:06:12	68.3079	14.7382	489201	7577219	5	861
1304178	20130522	11:06:13	68.3079	14.7382	489201	7577219	5	862
1304178	20130522	11:06:14	68.3079	14.7382	489201	7577220	5	863
1304178	20130522	11:06:15	68.3079	14.7382	489201	7577220	5	864
1304178	20130522	11:06:16	68.3079	14.7382	489201	7577221	5	865
1304178	20130522	11:06:17	68.308	14.7382	489201	7577222	5	866
1304178	20130522	11:06:18	68.308	14.7382	489201	7577222	5	867
1304178	20130522	11:06:19	68.308	14.7382	489202	7577223	5	868
1304178	20130522	11:06:20	68.308	14.7382	489202	7577224	5	869
1304178	20130522	11:06:21	68.308	14.7382	489202	7577224	5	870
1304178	20130522	11:06:22	68.308	14.7382	489202	7577225	5	871
1304178	20130522	11:06:23	68.308	14.7382	489202	7577225	5	872
1304178	20130522	11:06:24	68.308	14.7382	489202	7577226	5	873
1304178	20130522	11:06:25	68.308	14.7382	489202	7577226	5	874
1304178	20130522	11:06:26	68.308	14.7382	489202	7577228	5	875
1304178	20130522	11:06:27	68.308	14.7382	489202	7577228	5	876
1304178	20130522	11:06:28	68.308	14.7382	489203	7577228	5	877
1304178	20130522	11:06:29	68.308	14.7382	489203	7577229	5	878
1304178	20130522	11:06:30	68.308	14.7382	489203	7577230	5	879
1304178	20130522	11:06:31	68.308	14.7382	489203	7577230	5	880
1304178	20130522	11:06:32	68.308	14.7382	489203	7577231	5	881
1304178	20130522	11:06:33	68.308	14.7382	489203	7577231	5	882
1304178	20130522	11:06:34	68.308	14.7383	489203	7577232	5	883
1304178	20130522	11:06:35	68.308	14.7383	489204	7577232	5	884
1304178	20130522	11:06:35	68.308	14.7383	489204	7577232	5	885
1304178	20130522	11:06:37	68.3081	14.7383	489204	7577233	5	886
1304178	20130522	11:06:38	68.3081	14.7383	489204	7577233	5	887
1304178	20130522	11:06:39	68.3081	14.7383	489204	7577234	5	888
1304178	20130522	11:06:40	68.3081	14.7383	489204	7577235	5	889
1304178	20130522	11:06:41	68.3081	14.7383	489204	7577235	5	890
1304178	20130522	11:06:42	68.3081	14.7383	489205	7577236	5	891
1304178	20130522	11:06:43	68.3081	14.7383	489205	7577236	5	892
1304178	20130522	11:06:44	68.3081	14.7383	489205	7577237	5	893
1304178	20130522	11:06:45	68.3081	14.7383	489205	7577238	5	894
1304178	20130522	11:06:46	68.3081	14.7383	489206	7577238	5	895
1304178	20130522	11:06:47	68.3081	14.7383	489206	7577239	5	896
1304178	20130522	11:06:48	68.3081	14.7383	489206	7577239	5	897
1304178	20130522	11:06:49	68.3081	14.7383	489206	7577240	5	898
1304178	20130522	11:06:50	68.3081	14.7383	489206	7577240	5	899
1304178	20130522	11:06:51	68.3081	14.7383	489207	7577241	5	900
1304178	20130522	11:06:52	68.3081	14.7383	489207	7577241	5	901
1304178	20130522	11:06:53	68.3081	14.7383	489207	7577242	5	902
1304178	20130522	11:06:54	68.3081	14.7383	489207	7577242	5	903
1304178	20130522	11:06:55	68.3081	14.7383	489207	7577243	5	904
1304178	20130522	11:06:56	68.3081	14.7384	489207	7577243	5	905
1304178	20130522	11:06:57	68.3081	14.7384	489208	7577243	5	906
1304178	20130522	11:06:58	68.3082	14.7384	489208	7577244	5	907
1304178	20130522	11:07:00	68.3082	14.7384	489208	7577245	5	908
1304178	20130522	11:07:00	68.3082	14.7384	489208	7577245	5	909
1304178	20130522	11:07:01	68.3082	14.7384	489208	7577245	5	910
1304178	20130522	11:07:02	68.3082	14.7384	489208	7577245	5	911
1304178	20130522	11:07:03	68.3082	14.7384	489208	7577246	5	912
1304178	20130522	11:07:04	68.3082	14.7384	489208	7577246	5	913
1304178	20130522	11:07:05	68.3082	14.7384	489208	7577246	5	914
1304178	20130522	11:07:06	68.3082	14.7384	489208	7577247	5	915
1304178	20130522	11:07:07	68.3082	14.7384	489208	7577247	5	916
1304178	20130522	11:07:08	68.3082	14.7384	489208	7577247	5	917
1304178	20130522	11:07:09	68.3082	14.7384	489208	7577248	5	918
1304178	20130522	11:07:10	68.3082	14.7384	489208	7577248	5	919
1304178	20130522	11:07:11	68.3082	14.7384	489208	7577249	5	920
1304178	20130522	11:07:12	68.3082	14.7384	489208	7577249	5	921
1304178	20130522	11:07:13	68.3082	14.7384	489208	7577249	5	922
1304178	20130522	11:07:14	68.3082	14.7384	489208	7577250	5	923
1304178	20130522	11:07:15	68.3082	14.7384	489208	7577250	5	924
1304178	20130522	11:07:16	68.3082	14.7384	489208	7577251	5	925
1304178	20130522	11:07:17	68.3082	14.7384	489208	7577252	5	926
1304178	20130522	11:07:18	68.3082	14.7384	489208	7577252	5	927
1304178	20130522	11:07:19	68.3082	14.7384	489208	7577252	5	928
1304178	20130522	11:07:20	68.3082	14.7384	489208	7577253	5	929
1304178	20130522	11:07:21	68.3082	14.7384	489208	7577253	5	930
1304178	20130522	11:07:22	68.3082	14.7383	489207	7577254	5	931
1304178	20130522	11:07:23	68.3082	14.7383	489207	7577254	5	932
1304178	20130522	11:07:24	68.3082	14.7383	489207	7577255	5	933
1304178	20130522	11:07:25	68.3082	14.7383	489207	7577255	5	934
1304178	20130522	11:07:26	68.3083	14.7383	489207	7577255	5	935
1304178	20130522	11:07:27	68.3083	14.7383	489207	7577256	5	936
1304178	20130522	11:07:28	68.3083	14.7383	489207	7577256	5	937
1304178	20130522	11:07:29	68.3083	14.7383	489207	7577257	5	938
1304178	20130522	11:07:30	68.3083	14.7383	489207	7577257	5	939
1304178	20130522	11:07:31	68.3083	14.7383	489207	7577258	5	940
1304178	20130522	11:07:32	68.3083	14.7383	489207	7577258	5	941
1304178	20130522	11:07:33	68.3083	14.7383	489207	7577258	5	942
1304178	20130522	11:07:34	68.3083	14.7383	489207	7577259	5	943
1304178	20130522	11:07:35	68.3083	14.7383	489207	7577259	5	944
1304178	20130522	11:07:36	68.3083	14.7383	489207	7577260	5	945
1304178	20130522	11:07:37	68.3083	14.7383	489207	7577260	5	946
1304178	20130522	11:07:38	68.3083	14.7383	489207	7577260	5	947
1304178	20130522	11:07:39	68.3083	14.7383	489207	7577261	5	948
1304178	20130522	11:07:40	68.3083	14.7383	489207	7577261	5	949
1304178	20130522	11:07:41	68.3083	14.7383	489207	7577262	5	950
1304178	20130522	11:07:42	68.3083	14.7383	489207	7577262	5	951
1304178	20130522	11:07:43	68.3083	14.7383	489207	7577263	5	952
1304178	20130522	11:07:44	68.3083	14.7383	489207	7577264	5	953
1304178	20130522	11:07:45	68.3083	14.7383	489207	7577264	5	954
1304178	20130522	11:07:46	68.3083	14.7383	489207	7577265	5	955
1304178	20130522	11:07:47	68.3083	14.7383	489207	7577265	5	956
1304179	20130522	11:24:52	68.3167	14.7275	488762	7578195	5	957
1304179	20130522	11:24:53	68.3167	14.7275	488762	7578196	5	958
1304179	20130522	11:24:54	68.3167	14.7275	488762	7578196	5	959
1304179	20130522	11:24:55	68.3167	14.7275	488762	7578197	5	960
1304179	20130522	11:24:56	68.3167	14.7275	488762	7578197	5	961
1304179	20130522	11:24:57	68.3167	14.7275	488762	7578198		962
1304179	20130522	11:24:58	68.3167	14.7275	488762	7578199	5	963
1304179	20130522	11:24:59	68.3167	14.7275	488762	7578199	5	964
1304179	20130522	11:25:00	68.3167	14.7275	488762	7578199	5	965
1304179	20130522	11:25:01	68.3167	14.7275	488762	7578200	5	966
1304179	20130522	11:25:02	68.3167	14.7275	488762	7578201	5	967
1304179	20130522	11:25:03	68.3167	14.7275	488762	7578201	5	968
1304179	20130522	11:25:04	68.3167	14.7275	488762	7578202	5	969
1304179	20130522	11:25:05	68.3167	14.7275	488762	7578203	5	970
1304179	20130522	11:25:06	68.3167	14.7275	488762	7578203	5	971
1304179	20130522	11:25:07	68.3167	14.7275	488763	7578203	5	972
1304179	20130522	11:25:08	68.3167	14.7275	488763	7578204	5	973
1304179	20130522	11:25:09	68.3167	14.7275	488763	7578204	5	974
1304179	20130522	11:25:10	68.3168	14.7275	488763	7578205	5	975
1304179	20130522	11:25:11	68.3168	14.7275	488763	7578206	5	976
1304179	20130522	11:25:12	68.3168	14.7275	488763	7578206	5	977
1304179	20130522	11:25:13	68.3168	14.7275	488763	7578206	5	978
1304179	20130522	11:25:14	68.3168	14.7275	488763	7578207	5	979
1304179	20130522	11:25:15	68.3168	14.7275	488763	7578207	5	980
1304179	20130522	11:25:16	68.3168	14.7275	488763	7578207	5	981
1304179	20130522	11:25:17	68.3168	14.7275	488763	7578208	5	982
1304179	20130522	11:25:18	68.3168	14.7275	488763	7578209	5	983
1304179	20130522	11:25:19	68.3168	14.7275	488763	7578209	5	984
1304179	20130522	11:25:20	68.3168	14.7275	488763	7578209	5	985
1304179	20130522	11:25:21	68.3168	14.7275	488763	7578210	5	986
1304179	20130522	11:25:22	68.3168	14.7275	488763	7578211	5	987
1304179	20130522	11:25:23	68.3168	14.7275	488763	7578211	5	988
1304179	20130522	11:25:24	68.3168	14.7275	488763	7578212	5	989
1304179	20130522	11:25:25	68.3168	14.7275	488763	7578212	5	990
1304179	20130522	11:25:26	68.3168	14.7275	488763	7578213	5	991
1304179	20130522	11:25:27	68.3168	14.7275	488763	7578213	5	992
1304179	20130522	11:25:28	68.3168	14.7275	488763	7578214	5	993
1304179	20130522	11:25:29	68.3168	14.7275	488763	7578214	5	994
1304179	20130522	11:25:30	68.3168	14.7275	488763	7578215	5	995
1304179	20130522	11:25:31	68.3168	14.7275	488763	7578215	5	996
1304179	20130522	11:25:32	68.3168	14.7275	488762	7578216	5	997
1304179	20130522	11:25:33	68.3169	14.7275	488762	7578216	5	998
1304179	20130522	11:25:34	68.3169	14.7275	488762	7578216	5	999
1304179	20130522	11:25:35	68.3169	14.7275	488762	7578217	5	1000
1304179	20130522	11:25:36	68.3169	14.7274	488762	7578217	5	1001
1304179	20130522	11:25:37	68.3169	14.7274	488762	7578218	5	1002
1304179	20130522	11:25:38	68.3169	14.7274	488762	7578218	5	1003
1304179	20130522	11:25:39	68.3169	14.7274	488762	7578219	5	1004
1304179	20130522	11:25:40	68.3169	14.7274	488761	7578220	5	1005
1304179	20130522	11:25:41	68.3169	14.7274	488761	7578220	5	1006
1304179	20130522	11:25:42	68.3169	14.7274	488761	7578221	5	1007
1304179	20130522	11:25:43	68.3169	14.7274	488761	7578221	5	1008
1304179	20130522	11:25:44	68.3169	14.7274	488761	7578221	5	1009
1304179	20130522	11:25:45	68.3169	14.7274	488761	7578222	5	1010
1304179	20130522	11:25:46	68.3169	14.7274	488760	7578223	5	1011
1304179	20130522	11:25:47	68.3169	14.7274	488760	7578223	5	1012
1304179	20130522	11:25:48	68.3169	14.7274	488760	7578224	5	1013
1304179	20130522	11:25:49	68.3169	14.7274	488760	7578224	5	1014
1304179	20130522	11:25:50	68.3169	14.7274	488759	7578225	5	1015
1304179	20130522	11:25:51	68.3169	14.7274	488759	7578225	5	1016
1304179	20130522	11:25:52	68.3169	14.7274	488759	7578226	5	1017
1304179	20130522	11:25:53	68.3169	14.7274	488759	7578227	5	1018
1304179	20130522	11:25:54	68.3169	14.7274	488759	7578227	5	1019
1304179	20130522	11:25:55	68.317	14.7274	488758	7578228	5	1020
1304179	20130522	11:25:56	68.317	14.7274	488758	7578228	5	1021
1304179	20130522	11:25:57	68.317	14.7273	488758	7578229	5	1022
1304179	20130522	11:25:58	68.317	14.7273	488758	7578230		1023
1304179	20130522	11:25:59	68.317	14.7273	488757	7578230	5	1024
1304179	20130522	11:26:00	68.317	14.7273	488757	7578231	5	1025
1304179	20130522	11:26:01	68.317	14.7273	488757	7578231	5	1026
1304179	20130522	11:26:02	68.317	14.7273	488757	7578232	5	1027
1304179	20130522	11:26:03	68.317	14.7273	488757	7578233	5	1028
1304179	20130522	11:26:04	68.317	14.7273	488757	7578233	5	1029
1304179	20130522	11:26:05	68.317	14.7273	488757	7578234	5	1030
1304179	20130522	11:26:06	68.317	14.7273	488757	7578234	5	1031
1304179	20130522	11:26:07	68.317	14.7273	488757	7578235	5	1032
1304179	20130522	11:26:08	68.317	14.7273	488756	7578235	5	1033
1304179	20130522	11:26:09	68.317	14.7273	488756	7578236	5	1034
1304179	20130522	11:26:10	68.317	14.7273	488756	7578236	5	1035
1304179	20130522	11:26:11	68.317	14.7273	488756	7578237	5	1036
1304179	20130522	11:26:12	68.317	14.7273	488757	7578238	5	1037
1304179	20130522	11:26:13	68.3171	14.7273	488757	7578238	5	1038
1304179	20130522	11:26:14	68.3171	14.7273	488757	7578239	5	1039
1304179	20130522	11:26:15	68.3171	14.7273	488757	7578239	5	1040
1304179	20130522	11:26:16	68.3171	14.7273	488757	7578240	5	1041
1304179	20130522	11:26:17	68.3171	14.7273	488757	7578240	5	1042
1304179	20130522	11:26:18	68.3171	14.7273	488757	7578241	5	1043
1304179	20130522	11:26:19	68.3171	14.7273	488757	7578242	5	1044
1304179	20130522	11:26:20	68.3171	14.7273	488757	7578242	5	1045
1304179	20130522	11:26:21	68.3171	14.7273	488757	7578242	5	1046
1304179	20130522	11:26:22	68.3171	14.7273	488757	7578243	5	1047
1304179	20130522	11:26:23	68.3171	14.7273	488757	7578243	5	1048
1304179	20130522	11:26:24	68.3171	14.7273	488757	7578243	5	1049
1304179	20130522	11:26:25	68.3171	14.7273	488757	7578244	5	1050
1304179	20130522	11:26:26	68.3171	14.7273	488757	7578244	5	1051
1304179	20130522	11:26:27	68.3171	14.7273	488757	7578244	5	1052
1304180	20130522	11:48:58	68.3244	14.7493	489668	7579051	2	1053
1304180	20130522	11:48:59	68.3244	14.7493	489668	7579052	2	1054
1304180	20130522	11:49:00	68.3244	14.7493	489668	7579052	2	1055
1304180	20130522	11:49:01	68.3244	14.7494	489669	7579052	2	1056
1304180	20130522	11:49:02	68.3244	14.7494	489669	7579053	2	1057
1304180	20130522	11:49:03	68.3244	14.7494	489669	7579053	2	1058
1304180	20130522	11:49:04	68.3244	14.7494	489669	7579054	2	1059
1304180	20130522	11:49:05	68.3244	14.7494	489670	7579054	2	1060
1304180	20130522	11:49:06	68.3244	14.7494	489670	7579055	2	1061
1304180	20130522	11:49:07	68.3244	14.7494	489671	7579055	2	1062
1304180	20130522	11:49:08	68.3244	14.7494	489671	7579055	2	1063
1304180	20130522	11:49:09	68.3244	14.7494	489671	7579056	2	1064
1304180	20130522	11:49:10	68.3244	14.7494	489671	7579057	2	1065
1304180	20130522	11:49:11	68.3244	14.7494	489671	7579057	2	1066
1304180	20130522	11:49:12	68.3244	14.7494	489672	7579057	2	1067
1304180	20130522	11:49:12	68.3244	14.7494	489672	7579057	2	1068
1304180	20130522	11:49:14	68.3244	14.7494	489672	7579058	2	1069
1304180	20130522	11:49:15	68.3244	14.7494	489672	7579058	2	1070
1304180	20130522	11:49:16	68.3244	14.7494	489672	7579058	2	1071
1304180	20130522	11:49:17	68.3244	14.7494	489672	7579058	2	1072
1304180	20130522	11:49:18	68.3244	14.7494	489672	7579059	2	1073
1304180	20130522	11:49:19	68.3244	14.7494	489673	7579059	2	1074
1304180	20130522	11:49:19	68.3244	14.7494	489673	7579059	2	1075
1304180	20130522	11:49:21	68.3245	14.7495	489673	7579060	2	1076
1304180	20130522	11:49:22	68.3245	14.7495	489673	7579060	2	1077
1304180	20130522	11:49:23	68.3245	14.7495	489673	7579061	2	1078
1304180	20130522	11:49:24	68.3245	14.7495	489673	7579061	2	1079
1304180	20130522	11:49:25	68.3245	14.7495	489674	7579061	2	1080
1304180	20130522	11:49:26	68.3245	14.7495	489674	7579062	2	1081
1304180	20130522	11:49:27	68.3245	14.7495	489674	7579062	2	1082
1304180	20130522	11:49:28	68.3245	14.7495	489674	7579062	2	1083
1304180	20130522	11:49:29	68.3245	14.7495	489674	7579063	2	1084
1304180	20130522	11:49:30	68.3245	14.7495	489675	7579064	2	1085
1304180	20130522	11:49:31	68.3245	14.7495	489675	7579064	2	1086
1304180	20130522	11:49:32	68.3245	14.7495	489675	7579065	2	1087
1304180	20130522	11:49:33	68.3245	14.7495	489675	7579065	2	1088
1304180	20130522	11:49:34	68.3245	14.7495	489676	7579065	2	1089
1304180	20130522	11:49:34	68.3245	14.7495	489676	7579066	2	1090
1304180	20130522	11:49:36	68.3245	14.7495	489677	7579066	2	1091
1304180	20130522	11:49:37	68.3245	14.7495	489677	7579066	2	1092
1304180	20130522	11:49:38	68.3245	14.7496	489677	7579067	2	1093
1304180	20130522	11:49:39	68.3245	14.7496	489677	7579067	2	1094
1304180	20130522	11:49:40	68.3245	14.7496	489677	7579067	2	1095
1304180	20130522	11:49:41	68.3245	14.7496	489678	7579068	2	1096
1304180	20130522	11:49:42	68.3245	14.7496	489678	7579068	2	1097
1304180	20130522	11:49:43	68.3245	14.7496	489678	7579068	2	1098
1304180	20130522	11:49:44	68.3245	14.7496	489679	7579068	2	1099
1304180	20130522	11:49:45	68.3245	14.7496	489679	7579069	2	1100
1304180	20130522	11:49:46	68.3245	14.7496	489679	7579069	2	1101
1304180	20130522	11:49:47	68.3245	14.7496	489679	7579069	2	1102
1304180	20130522	11:49:48	68.3245	14.7496	489680	7579070	2	1103
1304180	20130522	11:49:49	68.3245	14.7496	489680	7579070		1104
1304180	20130522	11:49:50	68.3246	14.7496	489681	7579070	2	1105
1304180	20130522	11:49:51	68.3246	14.7496	489681	7579071	2	1106
1304180	20130522	11:49:52	68.3246	14.7497	489681	7579071	2	1107
1304180	20130522	11:49:53	68.3246	14.7497	489681	7579072	2	1108
1304180	20130522	11:49:54	68.3246	14.7497	489682	7579072	2	1109
1304180	20130522	11:49:55	68.3246	14.7497	489682	7579072	2	1110
1304180	20130522	11:49:56	68.3246	14.7497	489682	7579073	2	1111
1304180	20130522	11:49:57	68.3246	14.7497	489683	7579073	2	1112
1304180	20130522	11:49:58	68.3246	14.7497	489683	7579074	2	1113
1304180	20130522	11:49:59	68.3246	14.7497	489683	7579074	2	1114
1304180	20130522	11:50:00	68.3246	14.7497	489683	7579074	2	1115
1304180	20130522	11:50:01	68.3246	14.7497	489683	7579074	2	1116
1304180	20130522	11:50:02	68.3246	14.7497	489684	7579075	2	1117
1304180	20130522	11:50:03	68.3246	14.7497	489684	7579075	2	1118
1304180	20130522	11:50:04	68.3246	14.7497	489684	7579075	2	1119
1304180	20130522	11:50:05	68.3246	14.7497	489684	7579076	2	1120
1304180	20130522	11:50:06	68.3246	14.7497	489684	7579076	2	1121
1304180	20130522	11:50:07	68.3246	14.7497	489684	7579076	2	1122
1304180	20130522	11:50:08	68.3246	14.7497	489684	7579077	2	1123
1304180	20130522	11:50:09	68.3246	14.7497	489684	7579077	2	1124
1304180	20130522	11:50:10	68.3246	14.7497	489684	7579077	2	1125
1304180	20130522	11:50:11	68.3246	14.7497	489684	7579078	2	1126
1304180	20130522	11:50:12	68.3246	14.7497	489684	7579078	2	1127
1304180	20130522	11:50:13	68.3246	14.7497	489684	7579078	2	1128
1304180	20130522	11:50:14	68.3246	14.7497	489684	7579078	2	1129
1304180	20130522	11:50:15	68.3246	14.7497	489684	7579078	2	1130
1304180	20130522	11:50:16	68.3246	14.7497	489683	7579079	2	1131
1304180	20130522	11:50:17	68.3246	14.7497	489683	7579079	2	1132
1304180	20130522	11:50:18	68.3246	14.7497	489683	7579080	2	1133
1304180	20130522	11:50:19	68.3246	14.7497	489683	7579080	2	1134
1304180	20130522	11:50:20	68.3246	14.7497	489683	7579081	2	1135
1304180	20130522	11:50:21	68.3246	14.7497	489683	7579081	2	1136
1304180	20130522	11:50:22	68.3246	14.7497	489683	7579081	2	1137
1304180	20130522	11:50:23	68.3247	14.7497	489683	7579082	2	1138
1304180	20130522	11:50:24	68.3247	14.7497	489683	7579082	2	1139
1304180	20130522	11:50:25	68.3247	14.7497	489682	7579083	2	1140
1304180	20130522	11:50:26	68.3247	14.7497	489682	7579084	2	1141
1304180	20130522	11:50:27	68.3247	14.7497	489682	7579084	2	1142
1304180	20130522	11:50:28	68.3247	14.7497	489682	7579085	2	1143
1304180	20130522	11:50:28	68.3247	14.7497	489682	7579085	2	1144
1304180	20130522	11:50:30	68.3247	14.7497	489682	7579086	2	1145
1304180	20130522	11:50:31	68.3247	14.7497	489682	7579086	2	1146
1304180	20130522	11:50:32	68.3247	14.7497	489681	7579087	2	1147
1304180	20130522	11:50:33	68.3247	14.7497	489681	7579087	2	1148
1304180	20130522	11:50:34	68.3247	14.7496	489681	7579088	2	1149
1304180	20130522	11:50:35	68.3247	14.7496	489681	7579089	2	1150
1304180	20130522	11:50:36	68.3247	14.7496	489681	7579089	2	1151
1304180	20130522	11:50:37	68.3247	14.7496	489680	7579090	2	1152
1304180	20130522	11:50:38	68.3247	14.7496	489680	7579090		1153
1304181	20130522	12:16:52	68.3276	14.7528	489813	7579405	2	1154
1304181	20130522	12:16:53	68.3276	14.7528	489813	7579405	2	1155
1304181	20130522	12:16:54	68.3276	14.7528	489814	7579405	2	1156
1304181	20130522	12:16:55	68.3276	14.7528	489814	7579406	2	1157
1304181	20130522	12:16:56	68.3276	14.7528	489814	7579406	2	1158
1304181	20130522	12:16:57	68.3276	14.7529	489814	7579407	2	1159
1304181	20130522	12:16:59	68.3276	14.7529	489815	7579407	2	1160
1304181	20130522	12:16:59	68.3276	14.7529	489815	7579408	2	1161
1304181	20130522	12:17:00	68.3276	14.7529	489815	7579408	2	1162
1304181	20130522	12:17:01	68.3276	14.7529	489816	7579409	2	1163
1304181	20130522	12:17:02	68.3276	14.7529	489816	7579409	2	1164
1304181	20130522	12:17:03	68.3276	14.7529	489816	7579410	2	1165
1304181	20130522	12:17:04	68.3276	14.7529	489817	7579410	2	1166
1304181	20130522	12:17:05	68.3276	14.7529	489817	7579411	2	1167
1304181	20130522	12:17:06	68.3276	14.7529	489818	7579411	2	1168
1304181	20130522	12:17:08	68.3276	14.7529	489818	7579412	2	1169
1304181	20130522	12:17:08	68.3276	14.753	489818	7579412	2	1170
1304181	20130522	12:17:09	68.3276	14.753	489819	7579413	2	1171
1304181	20130522	12:17:10	68.3276	14.753	489819	7579413	2	1172
1304181	20130522	12:17:12	68.3276	14.753	489819	7579413	2	1173
1304181	20130522	12:17:13	68.3276	14.753	489820	7579414	2	1174
1304181	20130522	12:17:13	68.3276	14.753	489820	7579414	2	1175
1304181	20130522	12:17:14	68.3276	14.753	489821	7579415	2	1176
1304181	20130522	12:17:15	68.3276	14.753	489821	7579415	2	1177
1304181	20130522	12:17:16	68.3277	14.753	489821	7579416		1178
1304181	20130522	12:17:17	68.3277	14.753	489822	7579416	2	1179
1304181	20130522	12:17:18	68.3277	14.753	489822	7579416	2	1180
1304181	20130522	12:17:20	68.3277	14.753	489822	7579417	2	1181
1304181	20130522	12:17:20	68.3277	14.753	489822	7579417	2	1182
1304181	20130522	12:17:22	68.3277	14.7531	489823	7579418	2	1183
1304181	20130522	12:17:22	68.3277	14.7531	489823	7579418	2	1184
1304181	20130522	12:17:24	68.3277	14.7531	489823	7579418	2	1185
1304181	20130522	12:17:24	68.3277	14.7531	489823	7579419	2	1186
1304181	20130522	12:17:25	68.3277	14.7531	489823	7579419	2	1187
1304181	20130522	12:17:26	68.3277	14.7531	489824	7579419	2	1188
1304181	20130522	12:17:27	68.3277	14.7531	489824	7579419	2	1189
1304181	20130522	12:17:29	68.3277	14.7531	489824	7579420	2	1190
1304181	20130522	12:17:29	68.3277	14.7531	489824	7579420	2	1191
1304181	20130522	12:17:31	68.3277	14.7531	489825	7579421	2	1192
1304181	20130522	12:17:31	68.3277	14.7531	489825	7579421	2	1193
1304181	20130522	12:17:33	68.3277	14.7531	489826	7579422	2	1194
1304181	20130522	12:17:33	68.3277	14.7531	489826	7579423	2	1195
1304181	20130522	12:17:35	68.3277	14.7531	489826	7579423	2	1196
1304181	20130522	12:17:35	68.3277	14.7532	489827	7579423	2	1197
1304181	20130522	12:17:36	68.3277	14.7532	489827	7579424	2	1198
1304181	20130522	12:17:37	68.3277	14.7532	489828	7579424	2	1199
1304181	20130522	12:17:38	68.3277	14.7532	489828	7579425	2	1200
1304181	20130522	12:17:40	68.3277	14.7532	489828	7579425	2	1201
1304181	20130522	12:17:40	68.3277	14.7532	489829	7579426	2	1202
1304181	20130522	12:17:41	68.3277	14.7532	489829	7579426	2	1203
1304181	20130522	12:17:42	68.3278	14.7532	489829	7579427	2	1204
1304181	20130522	12:17:44	68.3278	14.7532	489829	7579427	2	1205
1304181	20130522	12:17:44	68.3278	14.7532	489830	7579427	2	1206
1304181	20130522	12:17:45	68.3278	14.7532	489830	7579427	2	1207
1304181	20130522	12:17:46	68.3278	14.7532	489830	7579428	2	1208
1304181	20130522	12:17:47	68.3278	14.7532	489830	7579428	2	1209
1304181	20130522	12:17:49	68.3278	14.7532	489830	7579428	2	1210
1304181	20130522	12:17:49	68.3278	14.7532	489830	7579429	2	1211
1304181	20130522	12:17:50	68.3278	14.7532	489830	7579429		1212
1304181	20130522	12:17:51	68.3278	14.7532	489830	7579429	2	1213
1304181	20130522	12:17:53	68.3278	14.7532	489831	7579430	2	1214
1304181	20130522	12:17:53	68.3278	14.7532	489831	7579430	2	1215
1304181	20130522	12:17:54	68.3278	14.7532	489831	7579430	2	1216
1304181	20130522	12:17:56	68.3278	14.7533	489831	7579431	2	1217
1304181	20130522	12:17:56	68.3278	14.7533	489831	7579431	2	1218
1304181	20130522	12:17:57	68.3278	14.7533	489831	7579431	2	1219
1304181	20130522	12:17:58	68.3278	14.7533	489832	7579432	2	1220
1304181	20130522	12:18:00	68.3278	14.7533	489832	7579432	2	1221
1304181	20130522	12:18:01	68.3278	14.7533	489832	7579432	2	1222
1304181	20130522	12:18:01	68.3278	14.7533	489832	7579433	2	1223
1304181	20130522	12:18:02	68.3278	14.7533	489832	7579433	2	1224
1304181	20130522	12:18:03	68.3278	14.7533	489832	7579433	2	1225
1304181	20130522	12:18:05	68.3278	14.7533	489833	7579434	2	1226
1304181	20130522	12:18:05	68.3278	14.7533	489833	7579434	2	1227
1304181	20130522	12:18:07	68.3278	14.7533	489833	7579434	2	1228
1304181	20130522	12:18:07	68.3278	14.7533	489833	7579435	2	1229
1304181	20130522	12:18:08	68.3278	14.7533	489834	7579435	2	1230
1304181	20130522	12:18:10	68.3278	14.7533	489834	7579436	2	1231
1304181	20130522	12:18:10	68.3278	14.7533	489834	7579436	2	1232
1304181	20130522	12:18:11	68.3278	14.7533	489834	7579436	2	1233
1304181	20130522	12:18:12	68.3278	14.7533	489835	7579437	2	1234
1304181	20130522	12:18:13	68.3278	14.7534	489835	7579437	2	1235
1304181	20130522	12:18:14	68.3279	14.7534	489835	7579438	2	1236
1304181	20130522	12:18:15	68.3279	14.7534	489835	7579438	2	1237
1304181	20130522	12:18:16	68.3279	14.7534	489836	7579439	2	1238
1304181	20130522	12:18:17	68.3279	14.7534	489836	7579439	2	1239
1304181	20130522	12:18:18	68.3279	14.7534	489836	7579439	2	1240
1304181	20130522	12:18:19	68.3279	14.7534	489836	7579439	2	1241
1304181	20130522	12:18:20	68.3279	14.7534	489836	7579440		1242
1304181	20130522	12:18:21	68.3279	14.7534	489836	7579440	2	1243
1304181	20130522	12:18:22	68.3279	14.7534	489836	7579440	2	1244
1304181	20130522	12:18:23	68.3279	14.7534	489835	7579440	2	1245
1304181	20130522	12:18:24	68.3279	14.7534	489835	7579440	2	1246
1304181	20130522	12:18:25	68.3279	14.7533	489835	7579441	2	1247
1304181	20130522	12:18:26	68.3279	14.7533	489835	7579441	2	1248
1304181	20130522	12:18:28	68.3279	14.7533	489834	7579441	2	1249
1304181	20130522	12:18:28	68.3279	14.7533	489834	7579441	2	1250
1304181	20130522	12:18:29	68.3279	14.7533	489834	7579441	2	1251
1304181	20130522	12:18:30	68.3279	14.7533	489833	7579440	2	1252
1304181	20130522	12:18:31	68.3279	14.7533	489833	7579440	2	1253
1304181	20130522	12:18:33	68.3279	14.7533	489832	7579440	2	1254
1304181	20130522	12:18:33	68.3279	14.7533	489832	7579440	2	1255
1304181	20130522	12:18:35	68.3279	14.7533	489831	7579440	2	1256
1304181	20130522	12:18:35	68.3279	14.7533	489831	7579440	2	1257
1304181	20130522	12:18:37	68.3279	14.7532	489831	7579440	2	1258
1304181	20130522	12:18:37	68.3279	14.7532	489830	7579440	2	1259
1304181	20130522	12:18:38	68.3279	14.7532	489830	7579440	2	1260
1304181	20130522	12:18:40	68.3279	14.7532	489829	7579439	2	1261
1304181	20130522	12:18:40	68.3279	14.7532	489829	7579439	2	1262
1304181	20130522	12:18:41	68.3279	14.7532	489828	7579439	2	1263
1304181	20130522	12:18:42	68.3279	14.7532	489828	7579439	2	1264
1304181	20130522	12:18:43	68.3279	14.7532	489828	7579439	2	1265
1304181	20130522	12:18:44	68.3279	14.7532	489827	7579440	2	1266
1304181	20130522	12:18:45	68.3279	14.7532	489827	7579440	2	1267
1304181	20130522	12:18:47	68.3279	14.7532	489827	7579440	2	1268
1304181	20130522	12:18:47	68.3279	14.7532	489827	7579440	2	1269
1304181	20130522	12:18:48	68.3279	14.7531	489827	7579441	2	1270
1304181	20130522	12:18:49	68.3279	14.7531	489826	7579441	2	1271
1304181	20130522	12:18:51	68.3279	14.7531	489826	7579441	2	1272
1304181	20130522	12:18:52	68.3279	14.7531	489826	7579442	2	1273
1304181	20130522	12:18:52	68.3279	14.7531	489826	7579442	2	1274
1304181	20130522	12:18:53	68.3279	14.7531	489826	7579443	2	1275
1304181	20130522	12:18:54	68.3279	14.7531	489826	7579443	2	1276
1304181	20130522	12:18:55	68.3279	14.7531	489825	7579443	2	1277
1304181	20130522	12:18:56	68.3279	14.7531	489825	7579443	2	1278
1304181	20130522	12:18:57	68.3279	14.7531	489825	7579444		1279
1304181	20130522	12:18:58	68.3279	14.7531	489825	7579444	2	1280
1304181	20130522	12:18:59	68.3279	14.7531	489825	7579444	2	1281
1304181	20130522	12:19:00	68.3279	14.7531	489825	7579445	2	1282
1304181	20130522	12:19:01	68.3279	14.7531	489825	7579445	2	1283
1304181	20130522	12:19:02	68.3279	14.7531	489824	7579446	2	1284
1304181	20130522	12:19:03	68.3279	14.7531	489824	7579446	2	1285
1304181	20130522	12:19:05	68.3279	14.7531	489824	7579447	2	1286
1304181	20130522	12:19:05	68.3279	14.7531	489824	7579447	2	1287
1304181	20130522	12:19:07	68.3279	14.7531	489824	7579447	2	1288
1304181	20130522	12:19:07	68.3279	14.7531	489823	7579448	2	1289
1304181	20130522	12:19:08	68.3279	14.7531	489823	7579448	2	1290
1304181	20130522	12:19:10	68.3279	14.7531	489823	7579448	2	1291
1304182	20130522	12:41:35	68.3433	14.7216	488535	7581166	5	1292
1304182	20130522	12:41:37	68.3433	14.7216	488536	7581166	5	1293
1304182	20130522	12:41:38	68.3433	14.7216	488536	7581167	5	1294
1304182	20130522	12:41:38	68.3433	14.7217	488537	7581167	5	1295
1304182	20130522	12:41:40	68.3433	14.7217	488537	7581168	5	1296
1304182	20130522	12:41:40	68.3433	14.7217	488537	7581168	5	1297
1304182	20130522	12:41:42	68.3433	14.7217	488538	7581169	5	1298
1304182	20130522	12:41:42	68.3433	14.7217	488539	7581170	5	1299
1304182	20130522	12:41:44	68.3433	14.7217	488540	7581170	5	1300
1304182	20130522	12:41:45	68.3433	14.7217	488540	7581171	5	1301
1304182	20130522	12:41:45	68.3433	14.7218	488541	7581171	5	1302
1304182	20130522	12:41:47	68.3434	14.7218	488541	7581172	5	1303
1304182	20130522	12:41:48	68.3434	14.7218	488542	7581172		1304
1304182	20130522	12:41:49	68.3434	14.7218	488543	7581173	5	1305
1304182	20130522	12:41:49	68.3434	14.7218	488543	7581174	5	1306
1304182	20130522	12:41:51	68.3434	14.7218	488544	7581174	5	1307
1304182	20130522	12:41:52	68.3434	14.7218	488544	7581175	5	1308
1304182	20130522	12:41:52	68.3434	14.7218	488544	7581175	5	1309
1304182	20130522	12:41:54	68.3434	14.7219	488545	7581176	5	1310
1304182	20130522	12:41:54	68.3434	14.7219	488545	7581176	5	1311
1304182	20130522	12:41:56	68.3434	14.7219	488546	7581177	5	1312
1304182	20130522	12:41:57	68.3434	14.7219	488546	7581177	5	1313
1304182	20130522	12:41:58	68.3434	14.7219	488547	7581178	5	1314
1304182	20130522	12:41:59	68.3434	14.7219	488548	7581179	5	1315
1304182	20130522	12:42:00	68.3434	14.7219	488548	7581179	5	1316
1304182	20130522	12:42:01	68.3434	14.7219	488548	7581179	5	1317
1304182	20130522	12:42:02	68.3434	14.722	488549	7581180	5	1318
1304182	20130522	12:42:03	68.3434	14.722	488549	7581180	5	1319
1304182	20130522	12:42:03	68.3434	14.722	488550	7581181	5	1320
1304182	20130522	12:42:05	68.3434	14.722	488550	7581181	5	1321
1304182	20130522	12:42:06	68.3434	14.722	488551	7581182	5	1322
1304182	20130522	12:42:07	68.3434	14.722	488551	7581182	5	1323
1304182	20130522	12:42:08	68.3435	14.722	488551	7581183	5	1324
1304182	20130522	12:42:08	68.3435	14.722	488552	7581183	5	1325
1304182	20130522	12:42:10	68.3435	14.722	488552	7581184	5	1326
1304182	20130522	12:42:11	68.3435	14.722	488553	7581184	5	1327
1304182	20130522	12:42:12	68.3435	14.7221	488553	7581185	5	1328
1304182	20130522	12:42:13	68.3435	14.7221	488554	7581185	5	1329
1304182	20130522	12:42:13	68.3435	14.7221	488554	7581186	5	1330
1304182	20130522	12:42:15	68.3435	14.7221	488554	7581186	5	1331
1304182	20130522	12:42:15	68.3435	14.7221	488555	7581187	5	1332
1304182	20130522	12:42:17	68.3435	14.7221	488555	7581187	5	1333
1304182	20130522	12:42:18	68.3435	14.7221	488555	7581188	5	1334
1304182	20130522	12:42:18	68.3435	14.7221	488555	7581188	5	1335
1304182	20130522	12:42:20	68.3435	14.7221	488555	7581189	5	1336
1304182	20130522	12:42:20	68.3435	14.7221	488555	7581189	5	1337
1304182	20130522	12:42:22	68.3435	14.7221	488556	7581189	5	1338
1304182	20130522	12:42:22	68.3435	14.7221	488556	7581189	5	1339
1304182	20130522	12:42:24	68.3435	14.7221	488556	7581190	5	1340
1304182	20130522	12:42:24	68.3435	14.7221	488556	7581190	5	1341
1304182	20130522	12:42:26	68.3435	14.7221	488556	7581191	5	1342
1304182	20130522	12:42:27	68.3435	14.7221	488556	7581191	5	1343
1304182	20130522	12:42:27	68.3435	14.7221	488556	7581192	5	1344
1304182	20130522	12:42:29	68.3435	14.7221	488556	7581192	5	1345
1304182	20130522	12:42:30	68.3435	14.7221	488556	7581192		1346
1304182	20130522	12:42:31	68.3435	14.7221	488556	7581193	5	1347
1304182	20130522	12:42:32	68.3435	14.7221	488556	7581193	5	1348
1304182	20130522	12:42:33	68.3436	14.7221	488556	7581194	5	1349
1304182	20130522	12:42:34	68.3436	14.7221	488557	7581194	5	1350
1304182	20130522	12:42:34	68.3436	14.7221	488557	7581195	5	1351
1304182	20130522	12:42:36	68.3436	14.7221	488557	7581195	5	1352
1304182	20130522	12:42:36	68.3436	14.7221	488557	7581195	5	1353
1304182	20130522	12:42:38	68.3436	14.7221	488557	7581196	5	1354
1304182	20130522	12:42:39	68.3436	14.7221	488557	7581196	5	1355
1304182	20130522	12:42:40	68.3436	14.7221	488557	7581197	5	1356
1304182	20130522	12:42:41	68.3436	14.7221	488557	7581197	5	1357
1304182	20130522	12:42:42	68.3436	14.7221	488557	7581197	5	1358
1304182	20130522	12:42:43	68.3436	14.7221	488557	7581198	5	1359
1304182	20130522	12:42:43	68.3436	14.7221	488557	7581198	5	1360
1304182	20130522	12:42:45	68.3436	14.7221	488557	7581199	5	1361
1304182	20130522	12:42:46	68.3436	14.7221	488557	7581199	5	1362
1304182	20130522	12:42:46	68.3436	14.7221	488557	7581199	5	1363
1304182	20130522	12:42:48	68.3436	14.7222	488557	7581200	5	1364
1304182	20130522	12:42:48	68.3436	14.7222	488557	7581201	5	1365
1304182	20130522	12:42:50	68.3436	14.7222	488557	7581201	5	1366
1304182	20130522	12:42:51	68.3436	14.7222	488557	7581201	5	1367
1304182	20130522	12:42:52	68.3436	14.7222	488557	7581201	5	1368
1304182	20130522	12:42:53	68.3436	14.7222	488557	7581202	5	1369
1304182	20130522	12:42:54	68.3436	14.7222	488557	7581202	5	1370
1304182	20130522	12:42:55	68.3436	14.7222	488557	7581203	5	1371
1304182	20130522	12:42:55	68.3436	14.7222	488557	7581203	5	1372
1304182	20130522	12:42:57	68.3436	14.7221	488557	7581203	5	1373
1304182	20130522	12:42:57	68.3436	14.7221	488557	7581204	5	1374
1304182	20130522	12:42:59	68.3436	14.7221	488557	7581204	5	1375
1304182	20130522	12:43:00	68.3436	14.7221	488557	7581204	5	1376
1304182	20130522	12:43:00	68.3437	14.7221	488557	7581205	5	1377
1304182	20130522	12:43:02	68.3437	14.7221	488557	7581205	5	1378
1304182	20130522	12:43:02	68.3437	14.7221	488557	7581205	5	1379
1304182	20130522	12:43:04	68.3437	14.7222	488557	7581206	5	1380
1304182	20130522	12:43:04	68.3437	14.7222	488557	7581206	5	1381
1304182	20130522	12:43:06	68.3437	14.7222	488557	7581207	5	1382
1304182	20130522	12:43:06	68.3437	14.7222	488557	7581207	5	1383
1304182	20130522	12:43:08	68.3437	14.7222	488557	7581207	5	1384
1304182	20130522	12:43:09	68.3437	14.7222	488557	7581208	5	1385
1304182	20130522	12:43:09	68.3437	14.7222	488557	7581208	5	1386
1304182	20130522	12:43:11	68.3437	14.7222	488558	7581209	5	1387
1304182	20130522	12:43:11	68.3437	14.7222	488558	7581209	5	1388
1304182	20130522	12:43:13	68.3437	14.7222	488558	7581209	5	1389
1304182	20130522	12:43:14	68.3437	14.7222	488557	7581210	5	1390
1304182	20130522	12:43:15	68.3437	14.7222	488557	7581210	5	1391
1304182	20130522	12:43:16	68.3437	14.7222	488557	7581210	5	1392
1304182	20130522	12:43:17	68.3437	14.7221	488557	7581210	5	1393
1304182	20130522	12:43:18	68.3437	14.7221	488557	7581210	5	1394
1304182	20130522	12:43:18	68.3437	14.7221	488556	7581210	5	1395
1304182	20130522	12:43:20	68.3437	14.7221	488556	7581210	5	1396
1304182	20130522	12:43:20	68.3437	14.7221	488556	7581210	5	1397
1304182	20130522	12:43:22	68.3437	14.7221	488556	7581210	5	1398
1304182	20130522	12:43:23	68.3437	14.7221	488555	7581210	5	1399
1304182	20130522	12:43:24	68.3437	14.7221	488555	7581210	5	1400
1304182	20130522	12:43:25	68.3437	14.7221	488554	7581210	5	1401
1304182	20130522	12:43:25	68.3437	14.7221	488554	7581210	5	1402
1304182	20130522	12:43:27	68.3437	14.7221	488553	7581209	5	1403
1304182	20130522	12:43:27	68.3437	14.7221	488553	7581209	5	1404
1304182	20130522	12:43:29	68.3437	14.722	488553	7581209	5	1405
1304182	20130522	12:43:30	68.3437	14.722	488553	7581209	5	1406
1304182	20130522	12:43:30	68.3437	14.722	488552	7581209	5	1407
1304182	20130522	12:43:31	68.3437	14.722	488552	7581210	5	1408
1304182	20130522	12:43:32	68.3437	14.722	488552	7581210	5	1409
1304182	20130522	12:43:34	68.3437	14.722	488552	7581210	5	1410
1304182	20130522	12:43:34	68.3437	14.722	488552	7581210	5	1411
1304182	20130522	12:43:36	68.3437	14.722	488552	7581211	5	1412
1304182	20130522	12:43:36	68.3437	14.722	488552	7581211	5	1413
1304182	20130522	12:43:38	68.3437	14.722	488551	7581211	5	1414
1304182	20130522	12:43:39	68.3437	14.722	488551	7581211	5	1415
1304182	20130522	12:43:39	68.3437	14.722	488551	7581211	5	1416
1304182	20130522	12:43:41	68.3437	14.722	488551	7581212	5	1417
1304182	20130522	12:43:42	68.3437	14.722	488550	7581212	5	1418
1304182	20130522	12:43:43	68.3437	14.722	488550	7581212	5	1419
1304182	20130522	12:43:43	68.3437	14.722	488550	7581211	5	1420
1304182	20130522	12:43:45	68.3437	14.722	488549	7581211	5	1421
1304182	20130522	12:43:46	68.3437	14.722	488549	7581211	5	1422
1304182	20130522	12:43:46	68.3437	14.7219	488549	7581211	5	1423
1304182	20130522	12:43:48	68.3437	14.7219	488548	7581211	5	1424
1304182	20130522	12:43:48	68.3437	14.7219	488548	7581211	5	1425
1304182	20130522	12:43:50	68.3437	14.7219	488547	7581211	5	1426
1304182	20130522	12:43:51	68.3437	14.7219	488547	7581211	5	1427
1304182	20130522	12:43:51	68.3437	14.7219	488547	7581211	5	1428
1304182	20130522	12:43:52	68.3437	14.7219	488547	7581211	5	1429
1304182	20130522	12:43:53	68.3437	14.7219	488547	7581211	5	1430
1304182	20130522	12:43:55	68.3437	14.7219	488547	7581211	5	1431
1304182	20130522	12:43:55	68.3437	14.7219	488546	7581211	5	1432
1304182	20130522	12:43:57	68.3437	14.7219	488546	7581211	5	1433
1304182	20130522	12:43:57	68.3437	14.7219	488546	7581211	5	1434
1304182	20130522	12:43:59	68.3437	14.7219	488546	7581211	5	1435
1304182	20130522	12:44:00	68.3437	14.7219	488546	7581211	5	1436
1304182	20130522	12:44:00	68.3437	14.7219	488546	7581211	5	1437
1304182	20130522	12:44:02	68.3437	14.7219	488545	7581211	5	1438
1304182	20130522	12:44:02	68.3437	14.7219	488545	7581211	5	1439
1304182	20130522	12:44:04	68.3437	14.7219	488545	7581211	5	1440
1304182	20130522	12:44:05	68.3437	14.7219	488545	7581211	5	1441
1304182	20130522	12:44:05	68.3437	14.7219	488545	7581211	5	1442
1304182	20130522	12:44:07	68.3437	14.7219	488545	7581211	5	1443
1304182	20130522	12:44:07	68.3437	14.7219	488545	7581211	5	1444
1304182	20130522	12:44:09	68.3437	14.7218	488545	7581211	5	1445
1304182	20130522	12:44:10	68.3437	14.7218	488545	7581211	5	1446
1304182	20130522	12:44:11	68.3437	14.7218	488544	7581211	5	1447
1304182	20130522	12:44:11	68.3437	14.7218	488544	7581211	5	1448
1304182	20130522	12:44:13	68.3437	14.7218	488544	7581211	5	1449
1304182	20130522	12:44:14	68.3437	14.7218	488544	7581211	5	1450
1304182	20130522	12:44:14	68.3437	14.7218	488544	7581211	5	1451
1304182	20130522	12:44:15	68.3437	14.7218	488544	7581212	5	1452
1304182	20130522	12:44:16	68.3437	14.7218	488544	7581212	5	1453
1304182	20130522	12:44:18	68.3437	14.7218	488544	7581212	5	1454
1304182	20130522	12:44:18	68.3437	14.7218	488544	7581212	5	1455
1304182	20130522	12:44:20	68.3437	14.7218	488544	7581212	5	1456
1304182	20130522	12:44:21	68.3437	14.7218	488544	7581213	5	1457
1304182	20130522	12:44:21	68.3437	14.7218	488544	7581213	5	1458
1304182	20130522	12:44:23	68.3437	14.7218	488544	7581213	5	1459
1304182	20130522	12:44:23	68.3437	14.7218	488544	7581213	5	1460
1304182	20130522	12:44:25	68.3437	14.7218	488544	7581214	5	1461
1304182	20130522	12:44:25	68.3437	14.7218	488544	7581214	5	1462
1304182	20130522	12:44:27	68.3437	14.7218	488544	7581215	5	1463
1304182	20130522	12:44:28	68.3437	14.7218	488544	7581215	5	1464
1304182	20130522	12:44:28	68.3437	14.7218	488545	7581215	5	1465
1304182	20130522	12:44:30	68.3437	14.7219	488545	7581216	5	1466
1304182	20130522	12:44:30	68.3437	14.7219	488545	7581216	5	1467
1304182	20130522	12:44:32	68.3438	14.7219	488546	7581217	5	1468
1304182	20130522	12:44:32	68.3438	14.7219	488546	7581217	5	1469
1304182	20130522	12:44:34	68.3438	14.7219	488546	7581217	5	1470
1304182	20130522	12:44:35	68.3438	14.7219	488546	7581218	5	1471
1304182	20130522	12:44:35	68.3438	14.7219	488547	7581218	5	1472
1304182	20130522	12:44:37	68.3438	14.7219	488547	7581219	5	1473
1304182	20130522	12:44:38	68.3438	14.7219	488548	7581219	5	1474
1304182	20130522	12:44:39	68.3438	14.7219	488548	7581220	5	1475
1304182	20130522	12:44:40	68.3438	14.7219	488549	7581220	5	1476
1304182	20130522	12:44:41	68.3438	14.722	488549	7581221	5	1477
1304182	20130522	12:44:42	68.3438	14.722	488550	7581221	5	1478
1304182	20130522	12:44:42	68.3438	14.722	488550	7581222	5	1479
1304182	20130522	12:44:44	68.3438	14.722	488550	7581222	5	1480
1304182	20130522	12:44:44	68.3438	14.722	488551	7581223	5	1481
1304182	20130522	12:44:46	68.3438	14.722	488551	7581223	5	1482
1304182	20130522	12:44:46	68.3438	14.722	488552	7581223	5	1483
1304182	20130522	12:44:48	68.3438	14.722	488553	7581224	5	1484
1304182	20130522	12:44:49	68.3438	14.722	488553	7581224	5	1485
1304182	20130522	12:44:49	68.3438	14.7221	488553	7581225	5	1486
1304182	20130522	12:44:51	68.3438	14.7221	488554	7581225	5	1487
1304182	20130522	12:44:51	68.3438	14.7221	488554	7581225	5	1488
1304182	20130522	12:44:53	68.3438	14.7221	488555	7581226	5	1489
1304182	20130522	12:44:53	68.3438	14.7221	488556	7581226	5	1490
1304182	20130522	12:44:55	68.3438	14.7221	488556	7581226	5	1491
1304182	20130522	12:44:56	68.3438	14.7221	488557	7581227	5	1492
1304182	20130522	12:44:56	68.3438	14.7221	488557	7581227	5	1493
1304182	20130522	12:44:58	68.3439	14.7222	488557	7581227	5	1494
1304182	20130522	12:44:58	68.3439	14.7222	488558	7581228	5	1495
1304182	20130522	12:45:00	68.3439	14.7222	488559	7581228	5	1496
1304182	20130522	12:45:00	68.3439	14.7222	488559	7581228	5	1497
1304182	20130522	12:45:02	68.3439	14.7222	488559	7581228	5	1498
1304182	20130522	12:45:03	68.3439	14.7222	488560	7581228	5	1499
1304182	20130522	12:45:03	68.3439	14.7222	488560	7581229	5	1500
1304182	20130522	12:45:05	68.3439	14.7222	488561	7581229	5	1501
1304182	20130522	12:45:05	68.3439	14.7223	488561	7581229	5	1502
1304182	20130522	12:45:07	68.3439	14.7223	488562	7581229	5	1503
1304182	20130522	12:45:07	68.3439	14.7223	488562	7581229	5	1504
1304182	20130522	12:45:09	68.3439	14.7223	488563	7581230	5	1505
1304182	20130522	12:45:10	68.3439	14.7223	488563	7581230	5	1506
1304182	20130522	12:45:10	68.3439	14.7223	488564	7581230	5	1507
1304182	20130522	12:45:12	68.3439	14.7223	488564	7581230	5	1508
1304182	20130522	12:45:12	68.3439	14.7223	488565	7581230	5	1509
1304182	20130522	12:45:14	68.3439	14.7223	488565	7581230	5	1510
1304182	20130522	12:45:14	68.3439	14.7223	488565	7581230	5	1511
1304182	20130522	12:45:16	68.3439	14.7224	488566	7581230	5	1512
1304182	20130522	12:45:17	68.3439	14.7224	488566	7581230	5	1513
1304182	20130522	12:45:17	68.3439	14.7224	488567	7581231	5	1514
1304182	20130522	12:45:19	68.3439	14.7224	488567	7581231	5	1515
1304182	20130522	12:45:19	68.3439	14.7224	488567	7581231	5	1516
1304182	20130522	12:45:21	68.3439	14.7224	488568	7581231	5	1517
1304182	20130522	12:45:22	68.3439	14.7224	488568	7581231	5	1518
1304182	20130522	12:45:23	68.3439	14.7224	488569	7581231	5	1519
1304182	20130522	12:45:24	68.3439	14.7224	488569	7581231	5	1520
1304182	20130522	12:45:24	68.3439	14.7224	488569	7581231	5	1521
1304182	20130522	12:45:26	68.3439	14.7224	488570	7581231	5	1522
1304182	20130522	12:45:26	68.3439	14.7225	488570	7581231	5	1523
1304182	20130522	12:45:28	68.3439	14.7225	488570	7581231	5	1524
1304182	20130522	12:45:29	68.3439	14.7225	488570	7581231	5	1525
1304182	20130522	12:45:29	68.3439	14.7225	488571	7581232	5	1526
1304182	20130522	12:45:31	68.3439	14.7225	488571	7581232	5	1527
1304182	20130522	12:45:31	68.3439	14.7225	488571	7581232	5	1528
1304182	20130522	12:45:33	68.3439	14.7225	488572	7581232	5	1529
1304182	20130522	12:45:33	68.3439	14.7225	488572	7581232	5	1530
1304182	20130522	12:45:35	68.3439	14.7225	488572	7581232	5	1531
1304182	20130522	12:45:35	68.3439	14.7225	488573	7581232	5	1532
1304182	20130522	12:45:37	68.3439	14.7225	488573	7581232	5	1533
1304182	20130522	12:45:38	68.3439	14.7225	488573	7581232	5	1534
1304182	20130522	12:45:39	68.3439	14.7225	488573	7581232	5	1535
1304182	20130522	12:45:40	68.3439	14.7226	488574	7581232	5	1536
1304182	20130522	12:45:40	68.3439	14.7226	488574	7581232	5	1537
1304182	20130522	12:45:42	68.3439	14.7226	488574	7581232	5	1538
1304182	20130522	12:45:42	68.3439	14.7226	488574	7581232	5	1539
1304182	20130522	12:45:44	68.3439	14.7226	488575	7581232	5	1540
1304182	20130522	12:45:45	68.3439	14.7226	488575	7581232	5	1541
1304182	20130522	12:45:45	68.3439	14.7226	488575	7581232	5	1542
1304182	20130522	12:45:47	68.3439	14.7226	488576	7581232	5	1543
1304182	20130522	12:45:47	68.3439	14.7226	488576	7581232	5	1544
1304182	20130522	12:45:49	68.3439	14.7226	488577	7581232	5	1545
1304182	20130522	12:45:49	68.3439	14.7226	488577	7581232	5	1546
1304182	20130522	12:45:51	68.3439	14.7226	488578	7581232	5	1547
1304182	20130522	12:45:51	68.3439	14.7227	488578	7581232	5	1548
1304182	20130522	12:45:53	68.3439	14.7227	488579	7581232	5	1549
1304182	20130522	12:45:54	68.3439	14.7227	488580	7581232	5	1550
1304182	20130522	12:45:54	68.3439	14.7227	488580	7581231	5	1551
1304182	20130522	12:45:56	68.3439	14.7227	488581	7581231	5	1552
1304182	20130522	12:45:56	68.3439	14.7227	488582	7581231	5	1553
1304182	20130522	12:45:58	68.3439	14.7228	488583	7581231	5	1554
1304182	20130522	12:45:58	68.3439	14.7228	488583	7581230	5	1555
1304182	20130522	12:46:00	68.3439	14.7228	488583	7581230	5	1556
1304182	20130522	12:46:01	68.3439	14.7228	488584	7581230	5	1557
1304182	20130522	12:46:01	68.3439	14.7228	488585	7581230	5	1558
1304182	20130522	12:46:03	68.3439	14.7228	488585	7581230	5	1559
1304182	20130522	12:46:03	68.3439	14.7228	488585	7581230	5	1560
1304182	20130522	12:46:05	68.3439	14.7229	488586	7581229	5	1561
1304182	20130522	12:46:05	68.3439	14.7229	488587	7581229	5	1562
1304182	20130522	12:46:07	68.3439	14.7229	488587	7581229	5	1563
1304182	20130522	12:46:07	68.3439	14.7229	488587	7581229	5	1564
1304182	20130522	12:46:09	68.3439	14.7229	488588	7581229	5	1565
1304182	20130522	12:46:10	68.3439	14.7229	488588	7581228	5	1566
1304182	20130522	12:46:10	68.3439	14.7229	488588	7581228	5	1567
1304182	20130522	12:46:12	68.3439	14.7229	488589	7581228	5	1568
1304182	20130522	12:46:12	68.3439	14.7229	488589	7581228	5	1569
1304182	20130522	12:46:14	68.3439	14.7229	488590	7581228	5	1570
1304182	20130522	12:46:15	68.3439	14.723	488590	7581228	5	1571
1304182	20130522	12:46:16	68.3439	14.723	488591	7581228	5	1572
1304182	20130522	12:46:17	68.3439	14.723	488591	7581227	5	1573
1304182	20130522	12:46:17	68.3439	14.723	488591	7581227	5	1574
1304183	20130522	13:07:35	68.3249	14.723	488583	7579115	5	1575
1304183	20130522	13:07:36	68.3249	14.723	488584	7579114	5	1576
1304183	20130522	13:07:36	68.3249	14.723	488584	7579114	5	1577
1304183	20130522	13:07:38	68.3249	14.7231	488585	7579113	5	1578
1304183	20130522	13:07:38	68.3249	14.7231	488585	7579113	5	1579
1304183	20130522	13:07:40	68.3249	14.7231	488586	7579112	5	1580
1304183	20130522	13:07:41	68.3249	14.7231	488586	7579112	5	1581
1304183	20130522	13:07:42	68.3249	14.7231	488587	7579111	5	1582
1304183	20130522	13:07:43	68.3249	14.7231	488588	7579111	5	1583
1304183	20130522	13:07:43	68.3249	14.7231	488588	7579111	5	1584
1304183	20130522	13:07:45	68.3249	14.7231	488589	7579110	5	1585
1304183	20130522	13:07:45	68.3249	14.7232	488589	7579110	5	1586
1304183	20130522	13:07:47	68.3249	14.7232	488590	7579109	5	1587
1304183	20130522	13:07:47	68.3249	14.7232	488590	7579109	5	1588
1304183	20130522	13:07:49	68.3249	14.7232	488591	7579109	5	1589
1304183	20130522	13:07:50	68.3248	14.7232	488591	7579108	5	1590
1304183	20130522	13:07:50	68.3248	14.7232	488592	7579108	5	1591
1304183	20130522	13:07:52	68.3248	14.7232	488592	7579108	5	1592
1304183	20130522	13:07:53	68.3248	14.7232	488593	7579107	5	1593
1304183	20130522	13:07:54	68.3248	14.7233	488594	7579107	5	1594
1304183	20130522	13:07:55	68.3248	14.7233	488594	7579107	5	1595
1304183	20130522	13:07:55	68.3248	14.7233	488595	7579107	5	1596
1304183	20130522	13:07:57	68.3248	14.7233	488596	7579106	5	1597
1304183	20130522	13:07:57	68.3248	14.7233	488597	7579106	5	1598
1304183	20130522	13:07:59	68.3248	14.7234	488598	7579105	5	1599
1304183	20130522	13:07:59	68.3248	14.7234	488598	7579105	5	1600
1304183	20130522	13:08:01	68.3248	14.7234	488600	7579105	5	1601
1304183	20130522	13:08:02	68.3248	14.7234	488600	7579105	5	1602
1304183	20130522	13:08:03	68.3248	14.7234	488600	7579104	5	1603
1304183	20130522	13:08:04	68.3248	14.7235	488601	7579104	5	1604
1304183	20130522	13:08:05	68.3248	14.7235	488601	7579104	5	1605
1304183	20130522	13:08:06	68.3248	14.7235	488602	7579104	5	1606
1304183	20130522	13:08:07	68.3248	14.7235	488602	7579103	5	1607
1304183	20130522	13:08:08	68.3248	14.7235	488603	7579103	5	1608
1304183	20130522	13:08:09	68.3248	14.7235	488603	7579103	5	1609
1304183	20130522	13:08:09	68.3248	14.7235	488603	7579103	5	1610
1304183	20130522	13:08:11	68.3248	14.7235	488604	7579103	5	1611
1304183	20130522	13:08:11	68.3248	14.7235	488604	7579103	5	1612
1304183	20130522	13:08:13	68.3248	14.7235	488605	7579103	5	1613
1304183	20130522	13:08:14	68.3248	14.7235	488605	7579102	5	1614
1304183	20130522	13:08:15	68.3248	14.7236	488605	7579102	5	1615
1304183	20130522	13:08:16	68.3248	14.7236	488606	7579102	5	1616
1304183	20130522	13:08:17	68.3248	14.7236	488606	7579102	5	1617
1304183	20130522	13:08:18	68.3248	14.7236	488607	7579102	5	1618
1304183	20130522	13:08:18	68.3248	14.7236	488607	7579102	5	1619
1304183	20130522	13:08:20	68.3248	14.7236	488608	7579102	5	1620
1304183	20130522	13:08:21	68.3248	14.7236	488608	7579102	5	1621
1304183	20130522	13:08:22	68.3248	14.7236	488609	7579102	5	1622
1304183	20130522	13:08:23	68.3248	14.7237	488610	7579101	5	1623
1304183	20130522	13:08:24	68.3248	14.7237	488610	7579101	5	1624
1304183	20130522	13:08:25	68.3248	14.7237	488610	7579101	5	1625
1304183	20130522	13:08:25	68.3248	14.7237	488610	7579101	5	1626
1304183	20130522	13:08:27	68.3248	14.7237	488610	7579101	5	1627
1304183	20130522	13:08:28	68.3248	14.7237	488611	7579101	5	1628
1304183	20130522	13:08:28	68.3248	14.7237	488611	7579101	5	1629
1304183	20130522	13:08:30	68.3248	14.7237	488611	7579101	5	1630
1304183	20130522	13:08:31	68.3248	14.7237	488611	7579101		1631
1304183	20130522	13:08:32	68.3248	14.7237	488612	7579101	5	1632
1304183	20130522	13:08:33	68.3248	14.7237	488612	7579101	5	1633
1304183	20130522	13:08:33	68.3248	14.7237	488612	7579101	5	1634
1304183	20130522	13:08:35	68.3248	14.7237	488612	7579101	5	1635
1304183	20130522	13:08:36	68.3248	14.7237	488612	7579101	5	1636
1304183	20130522	13:08:37	68.3248	14.7237	488613	7579102	5	1637
1304183	20130522	13:08:38	68.3248	14.7237	488613	7579102	5	1638
1304183	20130522	13:08:39	68.3248	14.7237	488613	7579102	5	1639
1304183	20130522	13:08:40	68.3248	14.7237	488613	7579102	5	1640
1304183	20130522	13:08:41	68.3248	14.7237	488613	7579102	5	1641
1304183	20130522	13:08:42	68.3248	14.7238	488614	7579102	5	1642
1304183	20130522	13:08:42	68.3248	14.7238	488614	7579102	5	1643
1304183	20130522	13:08:44	68.3248	14.7238	488615	7579102	5	1644
1304183	20130522	13:08:45	68.3248	14.7238	488615	7579102	5	1645
1304183	20130522	13:08:45	68.3248	14.7238	488616	7579102	5	1646
1304183	20130522	13:08:47	68.3248	14.7238	488616	7579102	5	1647
1304183	20130522	13:08:48	68.3248	14.7238	488617	7579102	5	1648
1304183	20130522	13:08:49	68.3248	14.7238	488618	7579102	5	1649
1304183	20130522	13:08:49	68.3248	14.7239	488618	7579102	5	1650
1304183	20130522	13:08:51	68.3248	14.7239	488618	7579102	5	1651
1304183	20130522	13:08:51	68.3248	14.7239	488618	7579102	5	1652
1304183	20130522	13:08:53	68.3248	14.7239	488619	7579102	5	1653
1304183	20130522	13:08:54	68.3248	14.7239	488619	7579102	5	1654
1304183	20130522	13:08:54	68.3248	14.7239	488620	7579102	5	1655
1304183	20130522	13:08:56	68.3248	14.7239	488620	7579102	5	1656
1304183	20130522	13:08:56	68.3248	14.7239	488620	7579102	5	1657
1304183	20130522	13:08:58	68.3248	14.7239	488621	7579102	5	1658
1304183	20130522	13:08:59	68.3248	14.7239	488621	7579102	5	1659
1304183	20130522	13:09:00	68.3248	14.7239	488622	7579102	5	1660
1304183	20130522	13:09:01	68.3248	14.724	488622	7579102	5	1661
1304183	20130522	13:09:01	68.3248	14.724	488622	7579102	5	1662
1304183	20130522	13:09:03	68.3248	14.724	488623	7579102	5	1663
1304183	20130522	13:09:04	68.3248	14.724	488623	7579102	5	1664
1304183	20130522	13:09:05	68.3248	14.724	488624	7579102	5	1665
1304183	20130522	13:09:05	68.3248	14.724	488624	7579102	5	1666
1304183	20130522	13:09:07	68.3248	14.724	488624	7579102	5	1667
1304183	20130522	13:09:07	68.3248	14.724	488625	7579102	5	1668
1304183	20130522	13:09:09	68.3248	14.724	488625	7579102	5	1669
1304184	20130522	13:33:21	68.3111	14.7179	488366	7577577	5	1670
1304184	20130522	13:33:22	68.3111	14.7179	488366	7577577	5	1671
1304184	20130522	13:33:24	68.3111	14.7179	488365	7577576	5	1672
1304184	20130522	13:33:24	68.3111	14.7179	488365	7577576	5	1673
1304184	20130522	13:33:26	68.3111	14.7179	488365	7577575	5	1674
1304184	20130522	13:33:27	68.3111	14.7179	488365	7577574	5	1675
1304184	20130522	13:33:28	68.3111	14.7179	488365	7577573	5	1676
1304184	20130522	13:33:29	68.3111	14.7179	488365	7577573	5	1677
1304184	20130522	13:33:29	68.3111	14.7179	488365	7577572	5	1678
1304184	20130522	13:33:31	68.3111	14.7179	488365	7577571	5	1679
1304184	20130522	13:33:31	68.311	14.7179	488364	7577571	5	1680
1304184	20130522	13:33:33	68.311	14.7179	488364	7577570	5	1681
1304184	20130522	13:33:34	68.311	14.7179	488364	7577569	5	1682
1304184	20130522	13:33:34	68.311	14.7179	488364	7577569	5	1683
1304184	20130522	13:33:36	68.311	14.7179	488364	7577568	5	1684
1304184	20130522	13:33:36	68.311	14.7179	488364	7577567	5	1685
1304184	20130522	13:33:37	68.311	14.7179	488364	7577567	5	1686
1304184	20130522	13:33:38	68.311	14.7179	488364	7577566	5	1687
1304184	20130522	13:33:40	68.311	14.7179	488364	7577566	5	1688
1304184	20130522	13:33:41	68.311	14.7179	488364	7577565	5	1689
1304184	20130522	13:33:41	68.311	14.7179	488364	7577564	5	1690
1304184	20130522	13:33:43	68.311	14.7179	488364	7577563	5	1691
1304184	20130522	13:33:43	68.311	14.7179	488364	7577563	5	1692
1304184	20130522	13:33:45	68.311	14.7179	488363	7577562	5	1693
1304184	20130522	13:33:45	68.311	14.7179	488363	7577561	5	1694
1304184	20130522	13:33:47	68.311	14.7179	488363	7577560	5	1695
1304184	20130522	13:33:48	68.3109	14.7178	488363	7577559	5	1696
1304184	20130522	13:33:48	68.3109	14.7178	488363	7577558	5	1697
1304184	20130522	13:33:49	68.3109	14.7178	488363	7577557	5	1698
1304184	20130522	13:33:50	68.3109	14.7178	488363	7577557	5	1699
1304184	20130522	13:33:52	68.3109	14.7178	488363	7577555	5	1700
1304184	20130522	13:33:53	68.3109	14.7178	488363	7577554	5	1701
1304184	20130522	13:33:53	68.3109	14.7178	488363	7577553	5	1702
1304184	20130522	13:33:54	68.3109	14.7178	488363	7577552	5	1703
1304184	20130522	13:33:55	68.3109	14.7178	488363	7577552	5	1704
1304184	20130522	13:33:57	68.3109	14.7178	488363	7577550	5	1705
1304184	20130522	13:33:58	68.3109	14.7178	488363	7577549	5	1706
1304184	20130522	13:33:59	68.3108	14.7178	488363	7577548	5	1707
1304184	20130522	13:33:59	68.3108	14.7178	488363	7577547	5	1708
1304184	20130522	13:34:01	68.3108	14.7178	488363	7577546	5	1709
1304184	20130522	13:34:02	68.3108	14.7179	488363	7577545	5	1710
1304184	20130522	13:34:03	68.3108	14.7179	488363	7577544	5	1711
1304184	20130522	13:34:04	68.3108	14.7179	488363	7577543	5	1712
1304184	20130522	13:34:04	68.3108	14.7179	488363	7577542	5	1713
1304184	20130522	13:34:06	68.3108	14.7179	488363	7577541	5	1714
1304184	20130522	13:34:07	68.3108	14.7179	488363	7577540	5	1715
1304184	20130522	13:34:07	68.3108	14.7179	488363	7577540	5	1716
1304184	20130522	13:34:08	68.3108	14.7179	488363	7577539	5	1717
1304184	20130522	13:34:09	68.3108	14.7179	488363	7577539	5	1718
1304184	20130522	13:34:10	68.3108	14.7178	488363	7577538	5	1719
1304184	20130522	13:34:11	68.3107	14.7178	488363	7577537	5	1720
1304184	20130522	13:34:13	68.3107	14.7178	488363	7577537	5	1721
1304184	20130522	13:34:14	68.3107	14.7178	488363	7577536	5	1722
1304184	20130522	13:34:14	68.3107	14.7179	488363	7577536	5	1723
1304184	20130522	13:34:16	68.3107	14.7179	488363	7577535	5	1724
1304184	20130522	13:34:16	68.3107	14.7179	488363	7577534	5	1725
1304184	20130522	13:34:18	68.3107	14.7179	488364	7577533	5	1726
1304184	20130522	13:34:19	68.3107	14.7179	488364	7577533	5	1727
1304184	20130522	13:34:19	68.3107	14.7179	488364	7577532	5	1728
1304184	20130522	13:34:20	68.3107	14.7179	488364	7577531	5	1729
1304184	20130522	13:34:21	68.3107	14.7179	488364	7577531	5	1730
1304184	20130522	13:34:22	68.3107	14.7179	488365	7577530	5	1731
1304184	20130522	13:34:23	68.3107	14.7179	488365	7577529	5	1732
1304184	20130522	13:34:25	68.3107	14.7179	488365	7577529	5	1733
1304184	20130522	13:34:26	68.3107	14.7179	488365	7577528	5	1734
1304184	20130522	13:34:27	68.3107	14.7179	488365	7577527	5	1735
1304184	20130522	13:34:28	68.3107	14.7179	488365	7577527	5	1736
1304184	20130522	13:34:28	68.3107	14.7179	488365	7577527	5	1737
1304184	20130522	13:34:30	68.3106	14.7179	488365	7577525	5	1738
1304184	20130522	13:34:30	68.3106	14.7179	488365	7577525	5	1739
1304184	20130522	13:34:32	68.3106	14.7179	488365	7577525	5	1740
1304184	20130522	13:34:33	68.3106	14.7179	488366	7577524	5	1741
1304184	20130522	13:34:33	68.3106	14.7179	488366	7577524	5	1742
1304184	20130522	13:34:35	68.3106	14.7179	488366	7577523	5	1743
1304184	20130522	13:34:35	68.3106	14.7179	488366	7577522	5	1744
1304184	20130522	13:34:37	68.3106	14.7179	488366	7577522	5	1745
1304184	20130522	13:34:38	68.3106	14.7179	488366	7577521	5	1746
1304184	20130522	13:34:38	68.3106	14.7179	488366	7577521	5	1747
1304184	20130522	13:34:40	68.3106	14.7179	488366	7577520	5	1748
1304184	20130522	13:34:40	68.3106	14.7179	488366	7577520	5	1749
1304184	20130522	13:34:42	68.3106	14.7179	488366	7577519	5	1750
1304184	20130522	13:34:42	68.3106	14.7179	488366	7577518	5	1751
1304184	20130522	13:34:44	68.3106	14.7179	488366	7577518	5	1752
1304184	20130522	13:34:44	68.3106	14.7179	488367	7577517	5	1753
1304184	20130522	13:34:46	68.3106	14.7179	488367	7577517	5	1754
1304184	20130522	13:34:47	68.3106	14.718	488367	7577516	5	1755
1304184	20130522	13:34:47	68.3106	14.718	488367	7577515	5	1756
1304184	20130522	13:34:49	68.3105	14.718	488368	7577514	5	1757
1304184	20130522	13:34:49	68.3105	14.718	488368	7577514	5	1758
1304184	20130522	13:34:51	68.3105	14.718	488368	7577513	5	1759
1304184	20130522	13:34:52	68.3105	14.718	488369	7577512	5	1760
1304184	20130522	13:34:52	68.3105	14.718	488369	7577512	5	1761
1304184	20130522	13:34:53	68.3105	14.718	488369	7577511	5	1762
1304184	20130522	13:34:54	68.3105	14.718	488369	7577511	5	1763
1304184	20130522	13:34:56	68.3105	14.718	488370	7577510	5	1764
1304184	20130522	13:34:56	68.3105	14.718	488370	7577509	5	1765
1304184	20130522	13:34:58	68.3105	14.718	488371	7577508	5	1766
1304184	20130522	13:34:58	68.3105	14.718	488371	7577507	5	1767
1304184	20130522	13:34:59	68.3105	14.718	488371	7577507	5	1768
1304184	20130522	13:35:01	68.3105	14.7181	488371	7577506	5	1769
1304184	20130522	13:35:01	68.3105	14.7181	488372	7577505	5	1770
1304184	20130522	13:35:02	68.3105	14.7181	488372	7577505	5	1771
1304184	20130522	13:35:04	68.3105	14.7181	488372	7577504	5	1772
1304184	20130522	13:35:04	68.3104	14.7181	488372	7577504	5	1773
1304184	20130522	13:35:06	68.3104	14.7181	488372	7577503	5	1774
1304184	20130522	13:35:06	68.3104	14.7181	488372	7577503	5	1775
1304184	20130522	13:35:08	68.3104	14.7181	488372	7577502	5	1776
1304184	20130522	13:35:09	68.3104	14.7181	488372	7577502	5	1777
1304184	20130522	13:35:09	68.3104	14.7181	488372	7577501	5	1778
1304184	20130522	13:35:10	68.3104	14.7181	488372	7577501	5	1779
1304184	20130522	13:35:11	68.3104	14.7181	488372	7577501	5	1780
1304184	20130522	13:35:13	68.3104	14.7181	488371	7577500	5	1781
1304184	20130522	13:35:13	68.3104	14.7181	488371	7577500	5	1782
1304184	20130522	13:35:15	68.3104	14.7181	488371	7577499	5	1783
1304184	20130522	13:35:16	68.3104	14.718	488371	7577499	5	1784
1304184	20130522	13:35:16	68.3104	14.718	488371	7577498	5	1785
1304184	20130522	13:35:18	68.3104	14.718	488371	7577498	5	1786
1304184	20130522	13:35:18	68.3104	14.718	488371	7577497	5	1787
1304184	20130522	13:35:20	68.3104	14.7181	488371	7577496	5	1788
1304184	20130522	13:35:20	68.3104	14.7181	488371	7577496	5	1789
1304184	20130522	13:35:22	68.3104	14.7181	488371	7577495	5	1790
1304184	20130522	13:35:22	68.3104	14.7181	488372	7577494	5	1791
1304184	20130522	13:35:24	68.3103	14.7181	488372	7577493	5	1792
1304184	20130522	13:35:25	68.3103	14.7181	488372	7577492	5	1793
1304184	20130522	13:35:25	68.3103	14.7181	488372	7577492	5	1794
1304184	20130522	13:35:27	68.3103	14.7181	488373	7577491	5	1795
1304184	20130522	13:35:27	68.3103	14.7181	488373	7577490	5	1796
1304184	20130522	13:35:29	68.3103	14.7181	488373	7577489	5	1797
1304184	20130522	13:35:29	68.3103	14.7181	488373	7577488	5	1798
1304184	20130522	13:35:31	68.3103	14.7181	488374	7577487	5	1799
1304184	20130522	13:35:31	68.3103	14.7181	488374	7577487	5	1800
1304184	20130522	13:35:32	68.3103	14.7181	488374	7577486	5	1801
1304184	20130522	13:35:34	68.3103	14.7181	488374	7577485	5	1802
1304184	20130522	13:35:34	68.3103	14.7181	488374	7577485	5	1803
1304184	20130522	13:35:36	68.3103	14.7181	488375	7577484	5	1804
1304184	20130522	13:35:36	68.3103	14.7182	488376	7577483	5	1805
1304184	20130522	13:35:38	68.3103	14.7182	488376	7577483	5	1806
1304184	20130522	13:35:38	68.3102	14.7182	488377	7577481	5	1807
1304184	20130522	13:35:39	68.3102	14.7182	488377	7577481	5	1808
1304184	20130522	13:35:41	68.3102	14.7182	488378	7577480	5	1809
1304184	20130522	13:35:41	68.3102	14.7182	488378	7577479	5	1810
1304184	20130522	13:35:43	68.3102	14.7182	488379	7577478	5	1811
1304184	20130522	13:35:43	68.3102	14.7182	488379	7577478	5	1812
1304184	20130522	13:35:45	68.3102	14.7182	488379	7577476	5	1813
1304184	20130522	13:35:46	68.3102	14.7182	488379	7577476	5	1814
1304184	20130522	13:35:47	68.3102	14.7183	488380	7577476	5	1815
1304184	20130522	13:35:48	68.3102	14.7183	488380	7577475	5	1816
1304184	20130522	13:35:48	68.3102	14.7183	488380	7577474	5	1817
1304184	20130522	13:35:49	68.3102	14.7183	488381	7577473	5	1818
1304184	20130522	13:35:50	68.3102	14.7183	488381	7577473	5	1819
1304184	20130522	13:35:52	68.3102	14.7183	488382	7577472	5	1820
1304184	20130522	13:35:53	68.3102	14.7183	488382	7577471	5	1821
1304184	20130522	13:35:54	68.3101	14.7183	488383	7577470	5	1822
1304184	20130522	13:35:55	68.3101	14.7184	488384	7577469	5	1823
1304184	20130522	13:35:55	68.3101	14.7184	488384	7577469	5	1824
1304184	20130522	13:35:57	68.3101	14.7184	488385	7577468	5	1825
1304184	20130522	13:35:57	68.3101	14.7184	488385	7577467	5	1826
1304184	20130522	13:35:59	68.3101	14.7184	488386	7577466	5	1827
1304184	20130522	13:35:59	68.3101	14.7184	488387	7577465	5	1828
1304184	20130522	13:36:00	68.3101	14.7184	488387	7577465	5	1829
1304184	20130522	13:36:02	68.3101	14.7185	488388	7577464	5	1830
1304184	20130522	13:36:02	68.3101	14.7185	488388	7577463	5	1831
1304184	20130522	13:36:04	68.3101	14.7185	488389	7577462	5	1832
1304184	20130522	13:36:04	68.3101	14.7185	488390	7577461	5	1833
1304184	20130522	13:36:06	68.3101	14.7185	488391	7577459	5	1834
1304184	20130522	13:36:07	68.31	14.7185	488391	7577459	5	1835
1304184	20130522	13:36:07	68.31	14.7186	488392	7577458	5	1836
1304184	20130522	13:36:09	68.31	14.7186	488392	7577457	5	1837
1304184	20130522	13:36:09	68.31	14.7186	488393	7577456	5	1838
1304184	20130522	13:36:11	68.31	14.7186	488394	7577456	5	1839
1304184	20130522	13:36:12	68.31	14.7186	488395	7577454	5	1840
1304184	20130522	13:36:12	68.31	14.7186	488395	7577454	5	1841
1304184	20130522	13:36:14	68.31	14.7187	488396	7577452	5	1842
1304184	20130522	13:36:14	68.31	14.7187	488396	7577452	5	1843
1304184	20130522	13:36:16	68.31	14.7187	488397	7577450	5	1844
1304184	20130522	13:36:16	68.31	14.7187	488397	7577450	5	1845
1304184	20130522	13:36:17	68.31	14.7187	488398	7577448		1846
1304184	20130522	13:36:18	68.3099	14.7187	488399	7577448	5	1847
1304184	20130522	13:36:20	68.3099	14.7187	488399	7577447	5	1848
1304184	20130522	13:36:21	68.3099	14.7188	488401	7577446	5	1849
1304184	20130522	13:36:21	68.3099	14.7188	488402	7577445	5	1850
1304184	20130522	13:36:23	68.3099	14.7188	488402	7577444	5	1851
1304184	20130522	13:36:23	68.3099	14.7188	488403	7577443	5	1852
1304184	20130522	13:36:25	68.3099	14.7188	488404	7577442	5	1853
1304184	20130522	13:36:25	68.3099	14.7189	488405	7577441	5	1854
1304184	20130522	13:36:27	68.3099	14.7189	488406	7577440	5	1855
1304184	20130522	13:36:28	68.3099	14.7189	488407	7577439	5	1856
1304184	20130522	13:36:28	68.3099	14.719	488408	7577438	5	1857
1304184	20130522	13:36:30	68.3099	14.719	488409	7577437	5	1858
1304184	20130522	13:36:30	68.3098	14.719	488410	7577437	5	1859
1304184	20130522	13:36:32	68.3098	14.719	488411	7577436	5	1860
1304184	20130522	13:36:32	68.3098	14.719	488412	7577435	5	1861
1304184	20130522	13:36:34	68.3098	14.719	488412	7577434	5	1862
1304184	20130522	13:36:34	68.3098	14.7191	488413	7577433	5	1863
1304184	20130522	13:36:36	68.3098	14.7191	488414	7577433	5	1864
1304184	20130522	13:36:37	68.3098	14.7191	488415	7577432	5	1865
1304184	20130522	13:36:37	68.3098	14.7191	488415	7577431	5	1866
1304184	20130522	13:36:39	68.3098	14.7191	488416	7577430	5	1867
1304184	20130522	13:36:40	68.3098	14.7192	488416	7577430	5	1868
1304184	20130522	13:36:41	68.3098	14.7192	488417	7577429	5	1869
1304184	20130522	13:36:41	68.3098	14.7192	488418	7577428	5	1870
1304184	20130522	13:36:43	68.3098	14.7192	488418	7577428	5	1871
1304184	20130522	13:36:44	68.3098	14.7192	488419	7577427	5	1872
1304184	20130522	13:36:44	68.3098	14.7192	488419	7577427	5	1873
1304184	20130522	13:36:46	68.3098	14.7192	488420	7577426	5	1874
1304184	20130522	13:36:46	68.3097	14.7192	488420	7577425	5	1875
1304184	20130522	13:36:48	68.3097	14.7193	488421	7577425	5	1876
1304184	20130522	13:36:48	68.3097	14.7193	488421	7577424	5	1877
1304184	20130522	13:36:50	68.3097	14.7193	488422	7577423	5	1878
1304184	20130522	13:36:51	68.3097	14.7193	488423	7577423	5	1879
1304184	20130522	13:36:51	68.3097	14.7193	488423	7577422	5	1880
1304184	20130522	13:36:53	68.3097	14.7193	488424	7577421	5	1881
1304184	20130522	13:36:53	68.3097	14.7194	488425	7577421	5	1882
1304184	20130522	13:36:55	68.3097	14.7194	488426	7577420	5	1883
1304184	20130522	13:36:55	68.3097	14.7194	488427	7577419	5	1884
1304184	20130522	13:36:57	68.3097	14.7194	488428	7577419	5	1885
1304184	20130522	13:36:58	68.3097	14.7195	488430	7577418	5	1886
1304184	20130522	13:36:58	68.3097	14.7195	488430	7577417	5	1887
1304184	20130522	13:37:00	68.3097	14.7195	488432	7577416	5	1888
1304184	20130522	13:37:00	68.3097	14.7195	488433	7577416	5	1889
1304184	20130522	13:37:02	68.3097	14.7196	488434	7577415	5	1890
1304184	20130522	13:37:02	68.3096	14.7196	488436	7577414	5	1891
1304184	20130522	13:37:04	68.3096	14.7197	488437	7577412	5	1892
1304184	20130522	13:37:05	68.3096	14.7197	488438	7577412	5	1893
1304184	20130522	13:37:05	68.3096	14.7197	488439	7577412	5	1894
1304184	20130522	13:37:06	68.3096	14.7197	488441	7577410	5	1895
1304184	20130522	13:37:07	68.3096	14.7198	488441	7577410	5	1896
1304184	20130522	13:37:09	68.3096	14.7198	488443	7577408	5	1897
1304184	20130522	13:37:09	68.3096	14.7198	488444	7577408	5	1898
1304184	20130522	13:37:11	68.3096	14.7199	488446	7577406	5	1899
1304184	20130522	13:37:11	68.3096	14.7199	488447	7577405	5	1900
1304184	20130522	13:37:13	68.3096	14.7199	488447	7577405	5	1901
1304184	20130522	13:37:13	68.3096	14.72	488449	7577403	5	1902
1304184	20130522	13:37:14	68.3095	14.72	488450	7577402	5	1903
1304184	20130522	13:37:16	68.3095	14.72	488452	7577401	5	1904
1304184	20130522	13:37:16	68.3095	14.72	488453	7577400	5	1905
1304184	20130522	13:37:18	68.3095	14.7201	488454	7577399	5	1906
1304184	20130522	13:37:18	68.3095	14.7201	488455	7577399	5	1907
1304184	20130522	13:37:20	68.3095	14.7201	488456	7577398	5	1908
1304184	20130522	13:37:20	68.3095	14.7201	488457	7577397	5	1909
1304184	20130522	13:37:22	68.3095	14.7202	488458	7577396	5	1910
1304184	20130522	13:37:23	68.3095	14.7202	488459	7577396	5	1911
1304184	20130522	13:37:23	68.3095	14.7202	488459	7577395	5	1912
1304184	20130522	13:37:24	68.3095	14.7202	488460	7577394	5	1913
1304184	20130522	13:37:25	68.3095	14.7202	488460	7577394	5	1914
1304184	20130522	13:37:27	68.3095	14.7202	488461	7577393	5	1915
1304184	20130522	13:37:27	68.3095	14.7202	488461	7577392	5	1916
1304184	20130522	13:37:29	68.3094	14.7203	488462	7577392	5	1917
1304184	20130522	13:37:30	68.3094	14.7203	488462	7577391	5	1918
1304184	20130522	13:37:30	68.3094	14.7203	488462	7577391	5	1919
1304184	20130522	13:37:32	68.3094	14.7203	488463	7577390	5	1920
1304184	20130522	13:37:32	68.3094	14.7203	488463	7577389	5	1921
1304184	20130522	13:37:34	68.3094	14.7203	488464	7577389	5	1922
1304184	20130522	13:37:34	68.3094	14.7203	488465	7577388	5	1923
1304184	20130522	13:37:36	68.3094	14.7203	488465	7577388	5	1924
1304184	20130522	13:37:36	68.3094	14.7204	488466	7577387	5	1925
1304184	20130522	13:37:38	68.3094	14.7204	488466	7577386	5	1926
1304184	20130522	13:37:38	68.3094	14.7204	488467	7577385	5	1927
1304184	20130522	13:37:39	68.3094	14.7204	488467	7577385	5	1928
1304184	20130522	13:37:41	68.3094	14.7204	488468	7577384	5	1929
1304184	20130522	13:37:41	68.3094	14.7204	488469	7577384	5	1930
1304184	20130522	13:37:43	68.3094	14.7204	488470	7577383	5	1931
1304184	20130522	13:37:43	68.3094	14.7205	488470	7577383	5	1932
1304184	20130522	13:37:45	68.3094	14.7205	488470	7577382	5	1933
1304184	20130522	13:37:45	68.3094	14.7205	488471	7577381	5	1934
1304184	20130522	13:37:47	68.3094	14.7205	488472	7577381	5	1935
1304184	20130522	13:37:48	68.3093	14.7205	488472	7577380	5	1936
1304184	20130522	13:37:49	68.3093	14.7205	488473	7577380	5	1937
1304184	20130522	13:37:50	68.3093	14.7205	488473	7577379	5	1938
1304184	20130522	13:37:50	68.3093	14.7205	488473	7577378	5	1939
1304184	20130522	13:37:52	68.3093	14.7205	488474	7577378	5	1940
1304184	20130522	13:37:52	68.3093	14.7206	488474	7577377	5	1941
1304184	20130522	13:37:54	68.3093	14.7206	488474	7577377	5	1942
1304184	20130522	13:37:55	68.3093	14.7206	488475	7577376	5	1943
1304184	20130522	13:37:55	68.3093	14.7206	488475	7577375	5	1944
1304184	20130522	13:37:56	68.3093	14.7206	488476	7577374	5	1945
1304184	20130522	13:37:58	68.3093	14.7206	488476	7577373	5	1946
1304184	20130522	13:37:58	68.3093	14.7206	488477	7577373	5	1947
1304184	20130522	13:38:00	68.3093	14.7206	488478	7577372	5	1948
1304184	20130522	13:38:00	68.3093	14.7207	488478	7577371	5	1949
1304184	20130522	13:38:02	68.3093	14.7207	488479	7577370	5	1950
1304184	20130522	13:38:02	68.3092	14.7207	488479	7577369	5	1951
1304184	20130522	13:38:04	68.3092	14.7207	488480	7577368	5	1952
1304184	20130522	13:38:04	68.3092	14.7207	488480	7577367	5	1953
1304184	20130522	13:38:06	68.3092	14.7207	488480	7577367	5	1954
1304184	20130522	13:38:07	68.3092	14.7207	488481	7577365	5	1955
1304184	20130522	13:38:08	68.3092	14.7207	488481	7577364	5	1956
1304184	20130522	13:38:09	68.3092	14.7207	488482	7577364	5	1957
1304184	20130522	13:38:09	68.3092	14.7208	488482	7577363	5	1958
1304184	20130522	13:38:11	68.3092	14.7208	488482	7577362	5	1959
1304184	20130522	13:38:12	68.3092	14.7208	488483	7577361	5	1960
1304184	20130522	13:38:13	68.3092	14.7208	488483	7577360	5	1961
1304184	20130522	13:38:14	68.3092	14.7208	488483	7577359	5	1962
1304184	20130522	13:38:14	68.3092	14.7208	488483	7577359	5	1963
1304184	20130522	13:38:16	68.3091	14.7208	488483	7577357	5	1964
1304184	20130522	13:38:17	68.3091	14.7208	488484	7577356	5	1965
1304185	20130522	13:50:07	68.3007	14.7321	488945	7576412	5	1966
1304185	20130522	13:50:08	68.3007	14.7321	488945	7576412	5	1967
1304185	20130522	13:50:10	68.3007	14.7321	488946	7576413	5	1968
1304185	20130522	13:50:10	68.3007	14.7321	488946	7576413	5	1969
1304185	20130522	13:50:12	68.3007	14.7321	488946	7576413	5	1970
1304185	20130522	13:50:12	68.3007	14.7321	488947	7576414	5	1971
1304185	20130522	13:50:14	68.3007	14.7321	488947	7576414	5	1972
1304185	20130522	13:50:14	68.3007	14.7321	488948	7576414	5	1973
1304185	20130522	13:50:15	68.3007	14.7321	488948	7576415	5	1974
1304185	20130522	13:50:17	68.3007	14.7322	488948	7576415	5	1975
1304185	20130522	13:50:17	68.3007	14.7322	488949	7576415	5	1976
1304185	20130522	13:50:19	68.3007	14.7322	488949	7576416	5	1977
1304185	20130522	13:50:19	68.3007	14.7322	488949	7576417	5	1978
1304185	20130522	13:50:21	68.3007	14.7322	488950	7576417	5	1979
1304185	20130522	13:50:21	68.3007	14.7322	488950	7576417	5	1980
1304185	20130522	13:50:23	68.3007	14.7322	488950	7576417	5	1981
1304185	20130522	13:50:24	68.3007	14.7322	488951	7576418	5	1982
1304185	20130522	13:50:24	68.3007	14.7322	488951	7576418	5	1983
1304185	20130522	13:50:26	68.3007	14.7322	488951	7576418	5	1984
[truncated: 64,313 more rows]

## Sheet: Nordland_201403
PROFIL	DATO	TID	Vessel_LAT_DEG	Vessel_LON_DEG	Vessel_LON_UTM32N	Vessel_LAT_UTM32N	DIFF	point_no	OLD_PROFIL
[truncated: 2,817 more rows]

[truncated: 2 more sheets: Nordland_201503, 1303lines_pkt]
