# Supplementary material for: On the Northward Expansion of Scallops (Pecten maximus) Along the Norwegian Coastline
Source: Ecol Evol. 2025 May 28;15(6):e71460. doi: 10.1002/ece3.71460 (PMC12119146; doi:10.1002/ece3.71460)
Supplement: Supplementary file 2 — Appendix S2 [file ECE3-15-e71460-s002.xlsx]

## Sheet: Ark1
Scallop no	Shell height	Age	Station name	North/South
1	7.6	4	ENOKSKJÆRET	S
2	9.1	5	ENOKSKJÆRET	S
3	8.6	4	ENOKSKJÆRET	S
4	8	4	ENOKSKJÆRET	S
5	10.1	5	ENOKSKJÆRET	S
6	10.4	5	ENOKSKJÆRET	S
7	9.8	5	ENOKSKJÆRET	S
8	10.2	5	ENOKSKJÆRET	S
9	8.3	4	ENOKSKJÆRET	S
10	7.6	4	ENOKSKJÆRET	S
11	8.5	4	ENOKSKJÆRET	S
12	7.6	4	ENOKSKJÆRET	S
13	6.8	3	ENOKSKJÆRET	S
14	8.3	4	ENOKSKJÆRET	S
15	6.1	3	ENOKSKJÆRET	S
16	6.7	3	ENOKSKJÆRET	S
17	6.6	3	ENOKSKJÆRET	S
18	9.9	5	ENOKSKJÆRET	S
19	10	5	ENOKSKJÆRET	S
20	9.7	5	ENOKSKJÆRET	S
21	12.1	9	ENOKSKJÆRET	S
22	12.5	9	ENOKSKJÆRET	S
23	12	10	ENOKSKJÆRET	S
1	4.1	2	LITLE KVALØYA	N
2	5.6	3	LITLE KVALØYA	N
3	6.5	3	LITLE KVALØYA	N
4	6.1	3	LITLE KVALØYA	N
5	6.1	3	LITLE KVALØYA	N
6	6.8	3	LITLE KVALØYA	N
7	7.1	3	LITLE KVALØYA	N
8	7.6	4	LITLE KVALØYA	N
9	7.9	4	LITLE KVALØYA	N
10	7.6	4	LITLE KVALØYA	N
11	7.1	4	LITLE KVALØYA	N
12	8.1	4	LITLE KVALØYA	N
13	8.5	4	LITLE KVALØYA	N
14	8.3	4	LITLE KVALØYA	N
15	8.8	4	LITLE KVALØYA	N
16	8.3	4	LITLE KVALØYA	N
17	10.4	5	LITLE KVALØYA	N
18	9.7	5	LITLE KVALØYA	N
19	9.8	5	LITLE KVALØYA	N
20	9.9	5	LITLE KVALØYA	N
1	13.9	11	NUSFJORD	N
2	12.9	10	NUSFJORD	N
3	14.7	10	NUSFJORD	N
4	12.8	9	NUSFJORD	N
5	12.8	11	NUSFJORD	N
6	13	11	NUSFJORD	N
7	9.4	5	NUSFJORD	N
8	7	3	NUSFJORD	N
9	12.1	11	NUSFJORD	N
10	10.1	4	NUSFJORD	N
11	12.6	10	NUSFJORD	N
12	12.5	11	NUSFJORD	N
13	14.6	11	NUSFJORD	N
14	10.8	5	NUSFJORD	N
15	10.1	4	NUSFJORD	N
16	9	4	NUSFJORD	N
17	10.2	5	NUSFJORD	N
18	12.8	11	NUSFJORD	N
19	11	5	NUSFJORD	N
20	13.2		NUSFJORD	N
21	11.3	6	NUSFJORD	N
22	10.2	5	NUSFJORD	N
23	9.9	5	NUSFJORD	N
24	12.1	8	SKJELFJORDEN	N
25	12.1	10	SKJELFJORDEN	N
26	11.7	10	SKJELFJORDEN	N
27	7.4	4	SKJELFJORDEN	N
28	12.7	9	SKJELFJORDEN	N
29	11.5	9	SKJELFJORDEN	N
30	11.5	9	SKJELFJORDEN	N
31	12.7	9	SKJELFJORDEN	N
32	12.1	10	SKJELFJORDEN	N
33	9.1	5	SKJELFJORDEN	N
34	12.5	9	SKJELFJORDEN	N
35	8.1	4	SKJELFJORDEN	N
36	8.4	4	SKJELFJORDEN	N
37	8.1	4	SKJELFJORDEN	N
38	11.4	9	SKJELFJORDEN	N
39	12.1	9	SKJELFJORDEN	N
40	13.5	9	SKJELFJORDEN	N
41	12.7	10	SKJELFJORDEN	N
42	13.6	10	SKJELFJORDEN	N
43	10.6	5	SKJELFJORDEN	N
44	10.7	6	SKJELFJORDEN	N
45	11.2		SKJELFJORDEN	N
46	10.9	5	SKJELFJORDEN	N
47	10.7	5	SKJELFJORDEN	N
48	10	5	SKJELFJORDEN	N
1	4.8	2	VÆRHOLMEN	S
2	6.8	3	VÆRHOLMEN	S
3	7.4	3	VÆRHOLMEN	S
4	6.5	3	VÆRHOLMEN	S
5	6.7	3	VÆRHOLMEN	S
6	6.9	3	VÆRHOLMEN	S
7	6.6	3	VÆRHOLMEN	S
8	7.1	3	VÆRHOLMEN	S
9	7	3	VÆRHOLMEN	S
10	8.4	4	VÆRHOLMEN	S
11	8.3	4	VÆRHOLMEN	S
12	8	4	VÆRHOLMEN	S
13	8.5	4	VÆRHOLMEN	S
14	9.1	5	VÆRHOLMEN	S
15	9	4	VÆRHOLMEN	S
16	7.8	4	VÆRHOLMEN	S
17	7.9	4	VÆRHOLMEN	S
18	7.9	4	VÆRHOLMEN	S
19	8.2	3	VÆRHOLMEN	S
20	8.2	3	VÆRHOLMEN	S
21	8.4	4	VÆRHOLMEN	S
22	8.3	4	VÆRHOLMEN	S
23	8.6	4	VÆRHOLMEN	S
24	9.2	4	VÆRHOLMEN	S
25	9.6	4	VÆRHOLMEN	S
26	8.5	4	VÆRHOLMEN	S
27	7.9	3	VÆRHOLMEN	S
28	9.7	5	VÆRHOLMEN	S
29	9.3	4	VÆRHOLMEN	S
30	8.4	4	VÆRHOLMEN	S
31	9.1	4	VÆRHOLMEN	S
32	9.5	5	VÆRHOLMEN	S
33	9.2	5	VÆRHOLMEN	S
34	9.8	5	VÆRHOLMEN	S
35	9.2	5	VÆRHOLMEN	S
36	9.9	5	VÆRHOLMEN	S
37	9.8	5	VÆRHOLMEN	S
38	9.8	5	VÆRHOLMEN	S
39	9.6	5	VÆRHOLMEN	S
40	10.4	5	VÆRHOLMEN	S
41	9.3	5	VÆRHOLMEN	S
42	9.9	5	VÆRHOLMEN	S
43	9.8	5	VÆRHOLMEN	S
44	10	5	VÆRHOLMEN	S
45	10.1	6	VÆRHOLMEN	S
46	11.4	9	VÆRHOLMEN	S
47	11.4	9	VÆRHOLMEN	S
48	10.4	6	VÆRHOLMEN	S
49	8.9	4	VÆRHOLMEN	S
50	11.1	7	VÆRHOLMEN	S
51	7.2	3	VÆRHOLMEN	S
52	10.7	7	VÆRHOLMEN	S
53	12.3	10	VÆRHOLMEN	S
54	12	7	VÆRHOLMEN	S
55	11.6	8	VÆRHOLMEN	S
56	11.4	8	VÆRHOLMEN	S
57	11.5	7	VÆRHOLMEN	S
58	11.3	9	VÆRHOLMEN	S
59	10.8	5	VÆRHOLMEN	S
60	12.1	7	VÆRHOLMEN	S
61	12.4	9	VÆRHOLMEN	S
62	11.2	7	VÆRHOLMEN	S
63	10.1	5	VÆRHOLMEN	S
64	10.9	7	VÆRHOLMEN	S
65	11	7	VÆRHOLMEN	S
66	11.7	9	VÆRHOLMEN	S
67	11.8	7	VÆRHOLMEN	S
68	12.4	8	VÆRHOLMEN	S
69	12.6	8	VÆRHOLMEN	S
70	12.4	8	VÆRHOLMEN	S
71	13.1	9	VÆRHOLMEN	S
